# Supplementary material for: The Space Physics Environment Data Analysis System (SPEDAS)
Source: Space Sci Rev. 2019 Jan 22;215(1):9. doi: 10.1007/s11214-018-0576-4 (PMC6380193; doi:10.1007/s11214-018-0576-4)
Supplement: Supplementary file 1 — Figure02.pro is a command-line IDL script that when executed produces Fig. 2 in this paper. (The user must have downloaded SPEDAS 3.1 and have an IDL license.) Execution entails either compiling the code and typing the command “Figure02” in the command window, or a cut-and-paste action (line by line or multiple lines at a time) from the text body of the file (except the first line, “pro Figure02” and last line “end” which declare the crib-sheet as a subroutine) to the command window. Please note that when loading the MMS data the user will be prompted for username and password, to which they should just click “OK” for the program to continue. (Valid MMS team credentials are only necessary for accessing commissioning phase data, or lower than L2 data.) Also, please note that the present study uses ERG (Arase) data from the following file versions: for MGF: L2_v01.01; for LEPe: L2_v01_01, for LEPi: L2_v02_00, and for PWE-OFA: L2_v02_01. (PRO 5 kB) [file 11214_2018_576_MOESM1_ESM.pro]

pro Figure02
;
mydir='C:\My Documents\ssl\transfers\papers\THEMIS_SSRs\THEMIS_SPEDAS_2018\Figures\Fig02' ;change this to your directory
cwd,mydir ; move to your working directory
;
thm_init ; initialize THEMIS software
;
tplot_options, 'xmargin', [20,9] ; makes page left/right xmargins a little larger than usual (tall y-labels won't be cut)
timespan,'2017-08-06/04:30',1.5,/hours ; sets analysis interval/default plot range
;
; Load and plot indices
;kyoto_load_ae ; user choice to load Kyoto AE
thm_load_pseudoae ; get THEMIS AE (below) called "pseudoae" as it is not official
;
; Load and bandpass filter Pi2 data
thm_load_gmag,site='hon',/subtract_median
;
tsmooth2,'thg_mag_hon',241
dif_data,'thg_mag_hon','thg_mag_hon_sm',newname='thg_mag_hon_hp'
;calc," 'thg_mag_hon_hp' = 'thg_mag_hon'-'thg_mag_hon_sm' " ; this does same operations as dif_data, but with calc
tsmooth2,'thg_mag_hon_hp',21 ; 'thg_mag_hon_hp_sm' is the default output
options,'thg_mag_hon_??_??',colors=['b','g','r'] ; changes colors for x/y/z from default to b/g/r. Note 4 wild char's. Also * works.
;
; Load and plot ERG data
; 
erg_load_mgf
tsmooth2,'erg_mgf_l2_mag_8sec_gse',15 ; 120s window lowpass filter
calc," 'erg_mgf_l2_mag_8sec_gse_hp' = 'erg_mgf_l2_mag_8sec_gse'-'erg_mgf_l2_mag_8sec_gse_sm' "; high pass filter
erg_load_lepe, datatype='omniflux' 
erg_load_lepi_nml, datatype='omniflux'
ylim,'erg_lepi_l2_omniflux_FPDO',0.01,25.,1
ylim,'erg_lepe_l2_omniflux_FEDO',55.,20000.,1
;
tplot,'thg_idx_ae thg_mag_hon_hp_sm erg_mgf_l2_mag_8sec_gse_hp erg_lepi_l2_omniflux_FPDO erg_lepe_l2_omniflux_FEDO'
;
; Load and plot ARTEMIS data
thm_load_fgm,probe='b',coord='gsm',suff='_gsm'
thm_load_esa,probe='b' ; electron (and ion) ESA omni spectra
thm_load_mom,probe='b' ; on-board i & e moments and scpot used to compute them
calc," 'thb_pxxm_pot_0'='thb_pxxm_pot'*1.15+3. " ; rescales onboard scpot
store_data,'thb_peer_en_efluxpot', data='thb_peer_en_eflux thb_pxxm_pot_0'
ylim,'thb_peer_en_efluxpot',30.,30000.,1 ; sets y-axis (energy, eV) range/type of e-spectrum
;
; gets ESA+SST combined ions from 7eV to >1MeV
combined_thm_i= thm_part_combine(probe='b', trange=trange, esa_datatype='peir', sst_datatype='psif')
thm_part_products, dist_array=combined_thm_i, outputs='energy', sc_pot_name = 'thb_pxxm_pot_0'
ylim,'thb_ptirf_eflux_energy',7.,5.e5,1
;
tplot,'thb_fgl_gsm thb_peir_velocity_gsm thb_ptirf_eflux_energy thb_peer_en_efluxpot'
;
mms_init
;
; Load and plot MMS data, along with ARTEMIS 
mms_load_fgm, probe=[4]
mms_load_fpi, probe=[4],  data_rate='fast', datatype='des-moms'
mms_load_fpi, probe=[4],  data_rate='fast', datatype='dis-moms'
mms_load_edp, probe=[4], data_rate='fast', datatype='scpot'
mms_load_eis, probe=[4]
;
store_data, 'mms4_des_energyspectr_omni_fast_scpot', data='mms4_des_energyspectr_omni_fast mms4_edp_scpot_fast_l2'
ylim,'mms4_des_energyspectr_omni_fast_scpot',4.,30000.,1 
options,'mms4_des_energyspectr_omni_fast_scpot', ytitle='MMS4!CFPI_elec!Cscpot' ; Note !C is carriage return
;
; create EIS energy flux from number flux. First read out the data, dlimits (preset by load routines) and limits (preset by options routines)
get_data,'mms4_epd_eis_extof_proton_flux_omni_spin',data=myeis,dlim=myeisdlim,lim=myeislim 
; time, data, energies are listed in myeis.x (Ntimes), myeis.y (NtimesxMenergies), myeis.v (Menergies) respectively
; dlimits and limits are set in arrays myeisdlim and myeislim respectively
; create a diagonal matrix with EIS energies (in keV) at its diagonal, then multiply with #flux to create energy flux 
eis_energy_matrix = diag_matrix(myeis.v)
myeis_eflux=myeis.y # eis_energy_matrix ; now in eflux [keV/(cm^2/s/str/keV]
myeis_energies=myeis.v * 1000. ; now in eV, instead of keV
store_data,'mms4_epd_eis_extof_proton_eflux_omni_spin',data={x:myeis.x,y:myeis_eflux,v:myeis_energies},dlim=myeisdlim,lim=myeislim
; create one tplot variable containing spectra from both FPI and EIS data
store_data,'mms4_fpi_eis_proton_omni_spin',data='mms4_epd_eis_extof_proton_eflux_omni_spin mms4_dis_energyspectr_omni_fast'
; set its limits for plotting:
options,'mms4_fpi_eis_proton_omni_spin', ylog=1, yticks=0, yminor=10, yrange=[2., 8.e5], ystyle=1, zrange=[3.e1, 3.e6], y
options,'mms4_fpi_eis_proton_omni_spin', ytitle='mms4!Cfpi+eis!Cproton', ysubtitle = 'Energy!C[eV]' ; these get printed - better be right
;
; Now plot
;
options,'mms4_fpi_eis_proton_omni_spin', ztitle='', ytitle='MMS4!CEIS_FPI_ions' ; remove ztitle from MMS ions (removes clutter, same as electrons)
options,'thb_peer_en_efluxpot', ztitle='' ; remove ztitle from ARTEMIS electrons (removes clutter, same as ions)
;
options,'*','databar',0 ; all quantities get a zero line
;
tplot,'thg_idx_ae thg_mag_hon_hp_sm ' + $
' erg_mgf_l2_mag_8sec_gse_hp erg_lepi_l2_omniflux_FPDO erg_lepe_l2_omniflux_FEDO ' + $
'mms4_fgm_b_gsm_srvy_l2_bvec mms4_dis_bulkv_gse_fast ' + $
'mms4_fpi_eis_proton_omni_spin mms4_des_energyspectr_omni_fast_scpot ' + $
'thb_fgl_gsm thb_peir_velocity_gsm thb_ptirf_eflux_energy thb_peer_en_efluxpot '
tplot_apply_databar ; all panels reveal zero line
;
makepng,'20170806_art_mms'
;tprint,'20170806_art_mms' ; you can print into postscript and modify using CorelDraw, Photoshop or other.
;
end
