# Supplementary material for: The Space Physics Environment Data Analysis System (SPEDAS)
Source: Space Sci Rev. 2019 Jan 22;215(1):9. doi: 10.1007/s11214-018-0576-4 (PMC6380193; doi:10.1007/s11214-018-0576-4)
Supplement: Supplementary file 2 — Figure03.pro is a command-line IDL script that produces Fig. 3 in this paper. (The user must have downloaded SPEDAS 3.1, including the Tsyganenko mapping routines, Geopack, and have an IDL license. Additionally, the user must have downloaded the file midnight.sav, as explained below.) (PRO 5 kB) [file 11214_2018_576_MOESM2_ESM.pro]

	+
	NAME: Figure03.pro
	PURPOSE: Generate 2D map with THEMIS all-sky GBO and foot points of THEMIS satellites
	CATEGORY:
	None
	CALLING SEQUENCE:
	.run figure03
	INPUTS:
	None
	OPTIONAL INPUTS:
	None
	KEYWORD PARAMETERS:
	None
	OUTPUTS:
	gif and png files
	OPTIONAL OUTPUTS:
	None
	COMMON BLOCKS:
	None
	SIDE EFFECTS:
	None
	RESTRICTIONS:
	None
	EXAMPLE:
	SEE ALSO:
	MODIFICATION HISTORY:
	Written by: Harald Frey, Date: July 16, 2018
	NOTES: The file midnight.sav needs to be in the working directory.
	$LastChangedBy:
	$LastChangedDate:
	$LastChangedRevision:
	$URL:
	-
	pro spedas_2d
	check that midnight.sav is in the working directory
ff=file_search('midnight.sav',count=count)
if (count eq 0) then begin
print,'The file midnight.sav is not found in the working directory'
print,'Midnight meridian will not be plotted on mosaic'
stop
endif
	set up time for mosaic
show_time='2008-03-09/08:00:00'
hour=8
	generate all-sky mosaic
thm_asi_merge_mosaic,show_time,top=249,exclude=['chbg','pgeo','whit','fykn','yknf','gbay','kuuj'],$
central_lon=-115.,central_lat=61.
print,'Mosaic with all-sky images is generated'
stop
	set up colors for satellite foot points
loadct,0
tvlct,r,g,b,/get
	colors and symbols, closest numbers for loadct,39
	P1 red [255,0,0], 250 IDL symbol 5
	P2 green [0,255,0], 146 IDL symbol 2
	P3 light blue [0,255,255], 102 IDL symbol 1
	P4 dark blue [0,0,255], 57 IDL symbol 4
	P5 purple [87,0,145], 30 IDL symbol 6
	color=254 will be purple for P5
r[254]=255 & g[254]=0 & b[254]=255
	color=253 will be dark blue for P4
r[253]=0 & g[253]=0 & b[253]=255
	color=252 will be light blue for P3
r[252]=0 & g[252]=255 & b[252]=255
	color=251 will be green for P2
r[251]=0 & g[251]=255 & b[251]=0
	color=250 will be red for P1
r[250]=255 & g[250]=0 & b[250]=0
tvlct,r,g,b
	read satellite state data
timespan,'2008-03-09/04:00:00',6,/hours
thm_load_state,probe='c',coord='gsm',suffix='_gsm'
thm_load_state,probe='a',coord='gsm',suffix='_gsm'
thm_load_state,probe='b',coord='gsm',suffix='_gsm'
thm_load_state,probe='d',coord='gsm',suffix='_gsm'
thm_load_state,probe='e',coord='gsm',suffix='_gsm'
	trace to the ionosphere
ttrace2iono,'thc_state_pos_gsm',newname='thc_ifoot_geo',external_model='t89',par=2.0D,/km,$
in_coord='gsm',out_coord='geo'
get_data,'thc_ifoot_geo',data=c
ttrace2iono,'tha_state_pos_gsm',newname='tha_ifoot_geo',external_model='t89',par=2.0D,/km,$
in_coord='gsm',out_coord='geo'
get_data,'tha_ifoot_geo',data=a
ttrace2iono,'thb_state_pos_gsm',newname='thb_ifoot_geo',external_model='t89',par=2.0D,/km,$
in_coord='gsm',out_coord='geo'
get_data,'thb_ifoot_geo',data=b
ttrace2iono,'thd_state_pos_gsm',newname='thd_ifoot_geo',external_model='t89',par=2.0D,/km,$
in_coord='gsm',out_coord='geo'
get_data,'thd_ifoot_geo',data=d
ttrace2iono,'the_state_pos_gsm',newname='the_ifoot_geo',external_model='t89',par=2.0D,/km,$
in_coord='gsm',out_coord='geo'
get_data,'the_ifoot_geo',data=e
	transform to Lat/Lon
hours=(hour-3)*60
houre=(hour+3)*60
lon = !radeg * atan(c.y[*,1],c.y[*,0])
lat = !radeg * atan(c.y[*,2],sqrt(c.y[*,0]^2+c.y[*,1]^2))
plots,lon[hours:houre],lat[hours:houre],color=251
lon2 = !radeg * atan(a.y[*,1],a.y[*,0])
lat2 = !radeg * atan(a.y[*,2],sqrt(a.y[*,0]^2+a.y[*,1]^2))
plots,lon2[hours:houre],lat2[hours:houre],color=254
lonb = !radeg * atan(b.y[*,1],b.y[*,0])
latb = !radeg * atan(b.y[*,2],sqrt(b.y[*,0]^2+b.y[*,1]^2))
plots,lonb[hours:houre],latb[hours:houre],color=250
lond = !radeg * atan(d.y[*,1],d.y[*,0])
latd = !radeg * atan(d.y[*,2],sqrt(d.y[*,0]^2+d.y[*,1]^2))
plots,lond[hours:houre],latd[hours:houre],color=252
lone = !radeg * atan(e.y[*,1],e.y[*,0])
late = !radeg * atan(e.y[*,2],sqrt(e.y[*,0]^2+e.y[*,1]^2))
plots,lone[hours:houre],late[hours:houre],color=253
print,'Ground tracks of satellites are plotted on top of mosaic'
stop
	label a specific time
min_diff=min(abs(c.x-time_double(show_time)),index)
	show footprint
xyouts,lon[index]+0.5,lat[index]+0.1,'THEMIS-P2',/data,charsize=1,color=251
plots,lon[index],lat[index],psym=2,symsize=2,color=251
plots,lon[index],lat[index],psym=4,symsize=2,color=251
min_diff=min(abs(a.x-time_double(show_time)),index)
	show footprint of TH-A
xyouts,lon2[index]+0.5,lat2[index]+0.1,'THEMIS-P5',/data,charsize=1,color=254
plots,lon2[index],lat2[index],psym=2,symsize=2,color=254
plots,lon2[index],lat2[index],psym=4,symsize=2,color=254
	show footprint of TH-B
xyouts,lonb[index]+0.5,latb[index]+0.1,'THEMIS-P1',/data,charsize=1,color=250
plots,lonb[index],latb[index],psym=2,symsize=2,color=250
plots,lonb[index],latb[index],psym=4,symsize=2,color=250
	show footprint of TH-D
xyouts,lond[index]+0.5,latd[index]+0.1,'THEMIS-P3',/data,charsize=1,color=252
plots,lond[index],latd[index],psym=2,symsize=2,color=252
plots,lond[index],latd[index],psym=4,symsize=2,color=252
	show footprint of TH-E
xyouts,lone[index]+0.5,late[index]+0.1,'THEMIS-P5',/data,charsize=1,color=253
plots,lone[index],late[index],psym=2,symsize=2,color=253
plots,lone[index],late[index],psym=4,symsize=2,color=253
print,'Specific time of the mosaic is labelled on the satellite ground tracks'
stop
	make gif and png outputs
makegif,'spedas_2d'
print,'2D map is saved as gif and png files'
end
