# Supplementary material for: The Space Physics Environment Data Analysis System (SPEDAS)
Source: Space Sci Rev. 2019 Jan 22;215(1):9. doi: 10.1007/s11214-018-0576-4 (PMC6380193; doi:10.1007/s11214-018-0576-4)
Supplement: Supplementary file 4 — Figure04.calc.txt is a simple crib sheet that creates a new tplot variable out of a set of imported tplot variables in the GUI. It is used to create the total magnetic field from its components for the DSCOVR mission. See main text for further explanations. (TXT 1 kB) [file 11214_2018_576_MOESM4_ESM.txt]

"dsc_h0_mag_B1GSE_gsmt" = sqrt("dsc_h0_mag_B1GSE_gsm_x"^2 +"dsc_h0_mag_B1GSE_gsm_y"^2 +"dsc_h0_mag_B1GSE_gsm_z"^2)
