# Supplementary material for: The Space Physics Environment Data Analysis System (SPEDAS)
Source: Space Sci Rev. 2019 Jan 22;215(1):9. doi: 10.1007/s11214-018-0576-4 (PMC6380193; doi:10.1007/s11214-018-0576-4)
Supplement: Supplementary file 5 — Figure04.tgd is a GUI document file that recreates Figure 4c in this paper. To activate the user must have SPEDAS 3.1 release and open the SPEDAS GUI, then go to “File → Open SPEDAS GUI Document” and elects to “Open” this document from their system. Execution starts automatically when the document has been opened. (TGD 422 kB) [file 11214_2018_576_MOESM5_ESM.tgd]

<?xml version="1.0" encoding="UTF-8" standalone="no" ?><body>


<SPD_UI_DOCUMENT>
<attribute name="WINDOWCONTAINER" nelem="1" type="object"><value class="IDL_CONTAINER" contained_type="SPD_UI_WINDOW" container_count="1" index="0" type="object"><value class="SPD_UI_WINDOW" index="0" type="object"><SPD_UI_WINDOW>
<attribute name="NAME" nelem="1" type="string"><value index="0" type="primitive">Page: 1</value>
</attribute>
<attribute name="ID" nelem="1" type="int"><value index="0" type="primitive">      1</value>
</attribute>
<attribute name="NROWS" nelem="1" type="int"><value index="0" type="primitive">      7</value>
</attribute>
<attribute name="NCOLS" nelem="1" type="int"><value index="0" type="primitive">      1</value>
</attribute>
<attribute name="ISACTIVE" nelem="1" type="int"><value index="0" type="primitive">      1</value>
</attribute>
<attribute name="LOCKED" nelem="1" type="int"><value index="0" type="primitive">      0</value>
</attribute>
<attribute name="PANELS" nelem="1" type="object"><value class="IDL_CONTAINER" contained_type="SPD_UI_PANEL SPD_UI_PANEL SPD_UI_PANEL SPD_UI_PANEL SPD_UI_PANEL SPD_UI_PANEL SPD_UI_PANEL" container_count="7" index="0" type="object"><value class="SPD_UI_PANEL" index="0" type="object"><SPD_UI_PANEL>
<attribute name="NAME" nelem="1" type="string"><value index="0" type="primitive">Panel: 1</value>
</attribute>
<attribute name="ID" nelem="1" type="int"><value index="0" type="primitive">      0</value>
</attribute>
<attribute name="WINDOWID" nelem="1" type="int"><value index="0" type="primitive">     -1</value>
</attribute>
<attribute name="SETTINGS" nelem="1" type="object"><value class="SPD_UI_PANEL_SETTINGS" index="0" type="object"><SPD_UI_PANEL_SETTINGS>
<attribute name="TITLEOBJ" nelem="1" type="object"><value class="SPD_UI_TEXT" index="0" type="object"><SPD_UI_TEXT>
<attribute name="VALUE" nelem="1" type="string"><value index="0" type="primitive"></value>
</attribute>
<attribute name="FONT" nelem="1" type="int"><value index="0" type="primitive">      2</value>
</attribute>
<attribute name="FORMAT" nelem="1" type="int"><value index="0" type="primitive">      3</value>
</attribute>
<attribute name="COLOR" nelem="3" type="int"><value index="0" type="primitive">      0</value>
<value index="1" type="primitive">      0</value>
<value index="2" type="primitive">      0</value>
</attribute>
<attribute name="SIZE" nelem="1" type="int"><value index="0" type="primitive">     10</value>
</attribute>
<attribute name="THICKNESS" nelem="1" type="int"><value index="0" type="primitive">      1</value>
</attribute>
<attribute name="SHOW" nelem="1" type="int"><value index="0" type="primitive">      1</value>
</attribute>
</SPD_UI_TEXT></value></attribute>
<attribute name="TITLEMARGIN" nelem="1" type="int"><value index="0" type="primitive">      5</value>
</attribute>
<attribute name="ROW" nelem="1" type="int"><value index="0" type="primitive">      1</value>
</attribute>
<attribute name="COL" nelem="1" type="int"><value index="0" type="primitive">      1</value>
</attribute>
<attribute name="RSPAN" nelem="1" type="int"><value index="0" type="primitive">      1</value>
</attribute>
<attribute name="CSPAN" nelem="1" type="int"><value index="0" type="primitive">      1</value>
</attribute>
<attribute name="BOTTOM" nelem="1" type="float"><value index="0" type="primitive"> 0.000000E+000</value>
</attribute>
<attribute name="BVALUE" nelem="1" type="double"><value index="0" type="primitive">-1.0000000000000E+000</value>
</attribute>
<attribute name="BUNIT" nelem="1" type="int"><value index="0" type="primitive">      0</value>
</attribute>
<attribute name="LEFT" nelem="1" type="float"><value index="0" type="primitive"> 0.000000E+000</value>
</attribute>
<attribute name="LVALUE" nelem="1" type="double"><value index="0" type="primitive">-1.0000000000000E+000</value>
</attribute>
<attribute name="LUNIT" nelem="1" type="int"><value index="0" type="primitive">      0</value>
</attribute>
<attribute name="WIDTH" nelem="1" type="float"><value index="0" type="primitive"> 0.000000E+000</value>
</attribute>
<attribute name="WVALUE" nelem="1" type="double"><value index="0" type="primitive">-1.0000000000000E+000</value>
</attribute>
<attribute name="WUNIT" nelem="1" type="int"><value index="0" type="primitive">      0</value>
</attribute>
<attribute name="HEIGHT" nelem="1" type="float"><value index="0" type="primitive"> 0.000000E+000</value>
</attribute>
<attribute name="HVALUE" nelem="1" type="double"><value index="0" type="primitive">-1.0000000000000E+000</value>
</attribute>
<attribute name="HUNIT" nelem="1" type="int"><value index="0" type="primitive">      0</value>
</attribute>
<attribute name="RELVERTSIZE" nelem="1" type="int"><value index="0" type="primitive">    100</value>
</attribute>
<attribute name="BACKGROUNDCOLOR" nelem="3" type="int"><value index="0" type="primitive">    255</value>
<value index="1" type="primitive">    255</value>
<value index="2" type="primitive">    255</value>
</attribute>
<attribute name="FRAMECOLOR" nelem="3" type="int"><value index="0" type="primitive">      0</value>
<value index="1" type="primitive">      0</value>
<value index="2" type="primitive">      0</value>
</attribute>
<attribute name="FRAMETHICK" nelem="1" type="int"><value index="0" type="primitive">      1</value>
</attribute>
</SPD_UI_PANEL_SETTINGS></value></attribute>
<attribute name="TRACESETTINGS" nelem="1" type="object"><value class="IDL_CONTAINER" contained_type="SPD_UI_LINE_SETTINGS" container_count="1" index="0" type="object"><value class="SPD_UI_LINE_SETTINGS" index="0" type="object"><SPD_UI_LINE_SETTINGS>
<attribute name="DATAX" nelem="1" type="string"><value index="0" type="primitive">kyoto_ae_time</value>
</attribute>
<attribute name="DATAY" nelem="1" type="string"><value index="0" type="primitive">kyoto_ae_data</value>
</attribute>
<attribute name="LINESTYLE" nelem="1" type="object"><value class="SPD_UI_LINE_STYLE" index="0" type="object"><SPD_UI_LINE_STYLE>
<attribute name="NAME" nelem="1" type="string"><value index="0" type="primitive">Solid</value>
</attribute>
<attribute name="ID" nelem="1" type="int"><value index="0" type="primitive">      0</value>
</attribute>
<attribute name="SHOW" nelem="1" type="int"><value index="0" type="primitive">      1</value>
</attribute>
<attribute name="COLOR" nelem="3" type="int"><value index="0" type="primitive">      0</value>
<value index="1" type="primitive">      0</value>
<value index="2" type="primitive">    255</value>
</attribute>
<attribute name="THICKNESS" nelem="1" type="int"><value index="0" type="primitive">      1</value>
</attribute>
<attribute name="OPACITY" nelem="1" type="double"><value index="0" type="primitive"> 1.0000000000000E+000</value>
</attribute>
</SPD_UI_LINE_STYLE></value></attribute>
<attribute name="MIRRORLINE" nelem="1" type="int"><value index="0" type="primitive">      0</value>
</attribute>
<attribute name="DRAWBETWEENPTS" nelem="1" type="int"><value index="0" type="primitive">      0</value>
</attribute>
<attribute name="SEPARATEDBY" nelem="1" type="double"><value index="0" type="primitive"> 0.0000000000000E+000</value>
</attribute>
<attribute name="SEPARATEDUNITS" nelem="1" type="int"><value index="0" type="primitive">      0</value>
</attribute>
<attribute name="SYMBOL" nelem="1" type="object"><value class="SPD_UI_SYMBOL" index="0" type="object"><SPD_UI_SYMBOL>
<attribute name="NAME" nelem="1" type="string"><value index="0" type="primitive">Diamond</value>
</attribute>
<attribute name="ID" nelem="1" type="int"><value index="0" type="primitive">      4</value>
</attribute>
<attribute name="SHOW" nelem="1" type="int"><value index="0" type="primitive">      0</value>
</attribute>
<attribute name="COLOR" nelem="3" type="int"><value index="0" type="primitive">      0</value>
<value index="1" type="primitive">      0</value>
<value index="2" type="primitive">    255</value>
</attribute>
<attribute name="FILL" nelem="1" type="int"><value index="0" type="primitive">      0</value>
</attribute>
<attribute name="SIZE" nelem="1" type="int"><value index="0" type="primitive">     10</value>
</attribute>
</SPD_UI_SYMBOL></value></attribute>
<attribute name="PLOTPOINTS" nelem="1" type="int"><value index="0" type="primitive">      4</value>
</attribute>
<attribute name="EVERYOTHER" nelem="1" type="int"><value index="0" type="primitive">      1</value>
</attribute>
<attribute name="BARLINE" nelem="1" type="object"><value class="SPD_UI_LINE_STYLE" index="0" type="object"><SPD_UI_LINE_STYLE>
<attribute name="NAME" nelem="1" type="string"><value index="0" type="primitive">Solid</value>
</attribute>
<attribute name="ID" nelem="1" type="int"><value index="0" type="primitive">      0</value>
</attribute>
<attribute name="SHOW" nelem="1" type="int"><value index="0" type="primitive">      0</value>
</attribute>
<attribute name="COLOR" nelem="3" type="int"><value index="0" type="primitive">      0</value>
<value index="1" type="primitive">      0</value>
<value index="2" type="primitive">      0</value>
</attribute>
<attribute name="THICKNESS" nelem="1" type="int"><value index="0" type="primitive">      1</value>
</attribute>
<attribute name="OPACITY" nelem="1" type="double"><value index="0" type="primitive"> 1.0000000000000E+000</value>
</attribute>
</SPD_UI_LINE_STYLE></value></attribute>
<attribute name="POSITIVEENDPT" nelem="1" type="string"><value index="0" type="primitive"></value>
</attribute>
<attribute name="NEGATIVEENDPT" nelem="1" type="string"><value index="0" type="primitive"></value>
</attribute>
<attribute name="POSITIVEENDREL" nelem="1" type="int"><value index="0" type="primitive">      0</value>
</attribute>
<attribute name="NEGATIVEENDREL" nelem="1" type="int"><value index="0" type="primitive">      0</value>
</attribute>
<attribute name="MARKSYMBOL" nelem="1" type="object"><value class="SPD_UI_LINE_STYLE" index="0" type="object"><SPD_UI_LINE_STYLE>
<attribute name="NAME" nelem="1" type="string"><value index="0" type="primitive">Solid</value>
</attribute>
<attribute name="ID" nelem="1" type="int"><value index="0" type="primitive">      0</value>
</attribute>
<attribute name="SHOW" nelem="1" type="int"><value index="0" type="primitive">      1</value>
</attribute>
<attribute name="COLOR" nelem="3" type="int"><value index="0" type="primitive">      0</value>
<value index="1" type="primitive">      0</value>
<value index="2" type="primitive">      0</value>
</attribute>
<attribute name="THICKNESS" nelem="1" type="int"><value index="0" type="primitive">      1</value>
</attribute>
<attribute name="OPACITY" nelem="1" type="double"><value index="0" type="primitive"> 1.0000000000000E+000</value>
</attribute>
</SPD_UI_LINE_STYLE></value></attribute>
</SPD_UI_LINE_SETTINGS></value>
</value></attribute>
<attribute name="TRACEFILLSETTINGS" nelem="1" type="object"><value class="IDL_CONTAINER" container_count="0" index="0" type="object"/></attribute>
<attribute name="XAXIS" nelem="1" type="object"><value class="SPD_UI_AXIS_SETTINGS" index="0" type="object"><SPD_UI_AXIS_SETTINGS>
<attribute name="RANGEOPTION" nelem="1" type="int"><value index="0" type="primitive">      2</value>
</attribute>
<attribute name="TOUCHEDRANGEOPTION" nelem="1" type="byte"><value index="0" type="primitive">      0</value>
</attribute>
<attribute name="SCALING" nelem="1" type="int"><value index="0" type="primitive">      0</value>
</attribute>
<attribute name="TOUCHEDSCALING" nelem="1" type="byte"><value index="0" type="primitive">      0</value>
</attribute>
<attribute name="EQUALXYSCALING" nelem="1" type="byte"><value index="0" type="primitive">      0</value>
</attribute>
<attribute name="ISTIMEAXIS" nelem="1" type="int"><value index="0" type="primitive">      1</value>
</attribute>
<attribute name="TOUCHEDISTIMEAXIS" nelem="1" type="byte"><value index="0" type="primitive">      0</value>
</attribute>
<attribute name="RANGEMARGIN" nelem="1" type="double"><value index="0" type="primitive"> 0.0000000000000E+000</value>
</attribute>
<attribute name="TOUCHEDRANGEMARGIN" nelem="1" type="byte"><value index="0" type="primitive">      0</value>
</attribute>
<attribute name="BOUNDSCALING" nelem="1" type="byte"><value index="0" type="primitive">      0</value>
</attribute>
<attribute name="BOUNDFLOATING" nelem="1" type="byte"><value index="0" type="primitive">      0</value>
</attribute>
<attribute name="MINFLOATRANGE" nelem="1" type="double"><value index="0" type="primitive"> 0.0000000000000E+000</value>
</attribute>
<attribute name="MAXFLOATRANGE" nelem="1" type="double"><value index="0" type="primitive"> 0.0000000000000E+000</value>
</attribute>
<attribute name="MINBOUNDRANGE" nelem="1" type="double"><value index="0" type="primitive"> 0.0000000000000E+000</value>
</attribute>
<attribute name="TOUCHEDMINBOUNDRANGE" nelem="1" type="byte"><value index="0" type="primitive">      0</value>
</attribute>
<attribute name="MAXBOUNDRANGE" nelem="1" type="double"><value index="0" type="primitive"> 0.0000000000000E+000</value>
</attribute>
<attribute name="TOUCHEDMAXBOUNDRANGE" nelem="1" type="byte"><value index="0" type="primitive">      0</value>
</attribute>
<attribute name="MINFIXEDRANGE" nelem="1" type="double"><value index="0" type="primitive"> 1.5019848000000E+009</value>
</attribute>
<attribute name="TOUCHEDMINFIXEDRANGE" nelem="1" type="byte"><value index="0" type="primitive">      0</value>
</attribute>
<attribute name="MAXFIXEDRANGE" nelem="1" type="double"><value index="0" type="primitive"> 1.5019992000000E+009</value>
</attribute>
<attribute name="TOUCHEDMAXFIXEDRANGE" nelem="1" type="byte"><value index="0" type="primitive">      0</value>
</attribute>
<attribute name="FLOATINGSPAN" nelem="1" type="double"><value index="0" type="primitive"> 2.0000000000000E+001</value>
</attribute>
<attribute name="FLOATINGCENTER" nelem="1" type="int"><value index="0" type="primitive">      0</value>
</attribute>
<attribute name="MAJORTICKEVERY" nelem="1" type="double"><value index="0" type="primitive"> 1.0000000000000E+000</value>
</attribute>
<attribute name="MINORTICKEVERY" nelem="1" type="double"><value index="0" type="primitive"> 1.0000000000000E+000</value>
</attribute>
<attribute name="MAJORTICKUNITS" nelem="1" type="int"><value index="0" type="primitive">      2</value>
</attribute>
<attribute name="MINORTICKUNITS" nelem="1" type="int"><value index="0" type="primitive">      2</value>
</attribute>
<attribute name="MAJORTICKAUTO" nelem="1" type="int"><value index="0" type="primitive">      1</value>
</attribute>
<attribute name="MINORTICKAUTO" nelem="1" type="int"><value index="0" type="primitive">      1</value>
</attribute>
<attribute name="FIRSTTICKAUTO" nelem="1" type="int"><value index="0" type="primitive">      1</value>
</attribute>
<attribute name="NUMMAJORTICKS" nelem="1" type="long64"><value index="0" type="primitive">                     5</value>
</attribute>
<attribute name="NUMMINORTICKS" nelem="1" type="long64"><value index="0" type="primitive">                     5</value>
</attribute>
<attribute name="FIRSTTICKAT" nelem="1" type="double"><value index="0" type="primitive"> 0.0000000000000E+000</value>
</attribute>
<attribute name="FIRSTTICKUNITS" nelem="1" type="int"><value index="0" type="primitive">      0</value>
</attribute>
<attribute name="TICKSTYLE" nelem="1" type="int"><value index="0" type="primitive">      0</value>
</attribute>
<attribute name="BOTTOMPLACEMENT" nelem="1" type="int"><value index="0" type="primitive">      1</value>
</attribute>
<attribute name="TOPPLACEMENT" nelem="1" type="int"><value index="0" type="primitive">      1</value>
</attribute>
<attribute name="MAJORLENGTH" nelem="1" type="long64"><value index="0" type="primitive">                     7</value>
</attribute>
<attribute name="MINORLENGTH" nelem="1" type="long64"><value index="0" type="primitive">                     3</value>
</attribute>
<attribute name="LOGMINORTICKTYPE" nelem="1" type="long"><value index="0" type="primitive">           1</value>
</attribute>
<attribute name="LINEATZERO" nelem="1" type="int"><value index="0" type="primitive">      0</value>
</attribute>
<attribute name="TOUCHEDLINEATZERO" nelem="1" type="byte"><value index="0" type="primitive">      0</value>
</attribute>
<attribute name="SHOWDATE" nelem="1" type="int"><value index="0" type="primitive">      1</value>
</attribute>
<attribute name="DATESTRING1" nelem="1" type="string"><value index="0" type="primitive">%date</value>
</attribute>
<attribute name="DATESTRING2" nelem="1" type="string"><value index="0" type="primitive">%time</value>
</attribute>
<attribute name="DATEFORMAT1" nelem="1" type="int"><value index="0" type="primitive">      0</value>
</attribute>
<attribute name="DATEFORMAT2" nelem="1" type="int"><value index="0" type="primitive">      0</value>
</attribute>
<attribute name="ANNOTATEAXIS" nelem="1" type="int"><value index="0" type="primitive">      1</value>
</attribute>
<attribute name="PLACEANNOTATION" nelem="1" type="int"><value index="0" type="primitive">      0</value>
</attribute>
<attribute name="ANNOTATEMAJORTICKS" nelem="1" type="int"><value index="0" type="primitive">      1</value>
</attribute>
<attribute name="ANNOTATEEVERY" nelem="1" type="double"><value index="0" type="primitive"> 1.0000000000000E+000</value>
</attribute>
<attribute name="ANNOTATEUNITS" nelem="1" type="int"><value index="0" type="primitive">      2</value>
</attribute>
<attribute name="FIRSTANNOTATION" nelem="1" type="double"><value index="0" type="primitive"> 0.0000000000000E+000</value>
</attribute>
<attribute name="FIRSTANNOTATEUNITS" nelem="1" type="int"><value index="0" type="primitive">      0</value>
</attribute>
<attribute name="ANNOTATERANGEMIN" nelem="1" type="int"><value index="0" type="primitive">      0</value>
</attribute>
<attribute name="ANNOTATERANGEMAX" nelem="1" type="int"><value index="0" type="primitive">      0</value>
</attribute>
<attribute name="TOUCHEDANNOTATERANGEMAX" nelem="1" type="byte"><value index="0" type="primitive">      0</value>
</attribute>
<attribute name="ANNOTATESTYLE" nelem="1" type="int"><value index="0" type="primitive">      5</value>
</attribute>
<attribute name="ANNOTATEORIENTATION" nelem="1" type="int"><value index="0" type="primitive">      0</value>
</attribute>
<attribute name="ANNOTATETEXTOBJECT" nelem="1" type="object"><value class="SPD_UI_TEXT" index="0" type="object"><SPD_UI_TEXT>
<attribute name="VALUE" nelem="1" type="string"><value index="0" type="primitive"></value>
</attribute>
<attribute name="FONT" nelem="1" type="int"><value index="0" type="primitive">      2</value>
</attribute>
<attribute name="FORMAT" nelem="1" type="int"><value index="0" type="primitive">      3</value>
</attribute>
<attribute name="COLOR" nelem="3" type="int"><value index="0" type="primitive">      0</value>
<value index="1" type="primitive">      0</value>
<value index="2" type="primitive">      0</value>
</attribute>
<attribute name="SIZE" nelem="1" type="int"><value index="0" type="primitive">     11</value>
</attribute>
<attribute name="THICKNESS" nelem="1" type="int"><value index="0" type="primitive">      1</value>
</attribute>
<attribute name="SHOW" nelem="1" type="int"><value index="0" type="primitive">      1</value>
</attribute>
</SPD_UI_TEXT></value></attribute>
<attribute name="ANNOTATEEXPONENT" nelem="1" type="int"><value index="0" type="primitive">      0</value>
</attribute>
<attribute name="MAJORGRID" nelem="1" type="object"><value class="NULLOBJ" index="0" type="object"/></attribute>
<attribute name="MINORGRID" nelem="1" type="object"><value class="NULLOBJ" index="0" type="object"/></attribute>
<attribute name="ORIENTATION" nelem="1" type="int"><value index="0" type="primitive">      0</value>
</attribute>
<attribute name="MARGIN" nelem="1" type="long"><value index="0" type="primitive">          15</value>
</attribute>
<attribute name="SHOWLABELS" nelem="1" type="byte"><value index="0" type="primitive">      1</value>
</attribute>
<attribute name="LABELS" nelem="1" type="object"><value class="IDL_CONTAINER" contained_type="SPD_UI_TEXT" container_count="1" index="0" type="object"><value class="SPD_UI_TEXT" index="0" type="object"><SPD_UI_TEXT>
<attribute name="VALUE" nelem="1" type="string"><value index="0" type="primitive"></value>
</attribute>
<attribute name="FONT" nelem="1" type="int"><value index="0" type="primitive">      2</value>
</attribute>
<attribute name="FORMAT" nelem="1" type="int"><value index="0" type="primitive">      3</value>
</attribute>
<attribute name="COLOR" nelem="3" type="int"><value index="0" type="primitive">      0</value>
<value index="1" type="primitive">      0</value>
<value index="2" type="primitive">      0</value>
</attribute>
<attribute name="SIZE" nelem="1" type="int"><value index="0" type="primitive">     11</value>
</attribute>
<attribute name="THICKNESS" nelem="1" type="int"><value index="0" type="primitive">      1</value>
</attribute>
<attribute name="SHOW" nelem="1" type="int"><value index="0" type="primitive">      0</value>
</attribute>
</SPD_UI_TEXT></value>
</value></attribute>
<attribute name="STACKLABELS" nelem="1" type="int"><value index="0" type="primitive">      0</value>
</attribute>
<attribute name="LAZYLABELS" nelem="1" type="int"><value index="0" type="primitive">      1</value>
</attribute>
<attribute name="BLACKLABELS" nelem="1" type="int"><value index="0" type="primitive">      0</value>
</attribute>
<attribute name="AUTOTICKS" nelem="1" type="int"><value index="0" type="primitive">      1</value>
</attribute>
<attribute name="TITLEOBJ" nelem="1" type="object"><value class="SPD_UI_TEXT" index="0" type="object"><SPD_UI_TEXT>
<attribute name="VALUE" nelem="1" type="string"><value index="0" type="primitive"></value>
</attribute>
<attribute name="FONT" nelem="1" type="int"><value index="0" type="primitive">      2</value>
</attribute>
<attribute name="FORMAT" nelem="1" type="int"><value index="0" type="primitive">      3</value>
</attribute>
<attribute name="COLOR" nelem="3" type="int"><value index="0" type="primitive">      0</value>
<value index="1" type="primitive">      0</value>
<value index="2" type="primitive">      0</value>
</attribute>
<attribute name="SIZE" nelem="1" type="int"><value index="0" type="primitive">     11</value>
</attribute>
<attribute name="THICKNESS" nelem="1" type="int"><value index="0" type="primitive">      1</value>
</attribute>
<attribute name="SHOW" nelem="1" type="int"><value index="0" type="primitive">      1</value>
</attribute>
</SPD_UI_TEXT></value></attribute>
<attribute name="SUBTITLEOBJ" nelem="1" type="object"><value class="SPD_UI_TEXT" index="0" type="object"><SPD_UI_TEXT>
<attribute name="VALUE" nelem="1" type="string"><value index="0" type="primitive"></value>
</attribute>
<attribute name="FONT" nelem="1" type="int"><value index="0" type="primitive">      2</value>
</attribute>
<attribute name="FORMAT" nelem="1" type="int"><value index="0" type="primitive">      3</value>
</attribute>
<attribute name="COLOR" nelem="3" type="int"><value index="0" type="primitive">      0</value>
<value index="1" type="primitive">      0</value>
<value index="2" type="primitive">      0</value>
</attribute>
<attribute name="SIZE" nelem="1" type="int"><value index="0" type="primitive">     10</value>
</attribute>
<attribute name="THICKNESS" nelem="1" type="int"><value index="0" type="primitive">      1</value>
</attribute>
<attribute name="SHOW" nelem="1" type="int"><value index="0" type="primitive">      1</value>
</attribute>
</SPD_UI_TEXT></value></attribute>
<attribute name="PLACELABEL" nelem="1" type="int"><value index="0" type="primitive">      0</value>
</attribute>
<attribute name="PLACETITLE" nelem="1" type="int"><value index="0" type="primitive">      0</value>
</attribute>
<attribute name="TITLEORIENTATION" nelem="1" type="int"><value index="0" type="primitive">      0</value>
</attribute>
<attribute name="TITLEMARGIN" nelem="1" type="int"><value index="0" type="primitive">     15</value>
</attribute>
<attribute name="SHOWTITLE" nelem="1" type="byte"><value index="0" type="primitive">      1</value>
</attribute>
<attribute name="LAZYTITLES" nelem="1" type="int"><value index="0" type="primitive">      1</value>
</attribute>
</SPD_UI_AXIS_SETTINGS></value></attribute>
<attribute name="YAXIS" nelem="1" type="object"><value class="SPD_UI_AXIS_SETTINGS" index="0" type="object"><SPD_UI_AXIS_SETTINGS>
<attribute name="RANGEOPTION" nelem="1" type="int"><value index="0" type="primitive">      0</value>
</attribute>
<attribute name="TOUCHEDRANGEOPTION" nelem="1" type="byte"><value index="0" type="primitive">      0</value>
</attribute>
<attribute name="SCALING" nelem="1" type="int"><value index="0" type="primitive">      0</value>
</attribute>
<attribute name="TOUCHEDSCALING" nelem="1" type="byte"><value index="0" type="primitive">      0</value>
</attribute>
<attribute name="EQUALXYSCALING" nelem="1" type="byte"><value index="0" type="primitive">      0</value>
</attribute>
<attribute name="ISTIMEAXIS" nelem="1" type="int"><value index="0" type="primitive">      0</value>
</attribute>
<attribute name="TOUCHEDISTIMEAXIS" nelem="1" type="byte"><value index="0" type="primitive">      0</value>
</attribute>
<attribute name="RANGEMARGIN" nelem="1" type="double"><value index="0" type="primitive"> 2.5000000000000E-001</value>
</attribute>
<attribute name="TOUCHEDRANGEMARGIN" nelem="1" type="byte"><value index="0" type="primitive">      0</value>
</attribute>
<attribute name="BOUNDSCALING" nelem="1" type="byte"><value index="0" type="primitive">      0</value>
</attribute>
<attribute name="BOUNDFLOATING" nelem="1" type="byte"><value index="0" type="primitive">      0</value>
</attribute>
<attribute name="MINFLOATRANGE" nelem="1" type="double"><value index="0" type="primitive"> 0.0000000000000E+000</value>
</attribute>
<attribute name="MAXFLOATRANGE" nelem="1" type="double"><value index="0" type="primitive"> 0.0000000000000E+000</value>
</attribute>
<attribute name="MINBOUNDRANGE" nelem="1" type="double"><value index="0" type="primitive"> 0.0000000000000E+000</value>
</attribute>
<attribute name="TOUCHEDMINBOUNDRANGE" nelem="1" type="byte"><value index="0" type="primitive">      0</value>
</attribute>
<attribute name="MAXBOUNDRANGE" nelem="1" type="double"><value index="0" type="primitive"> 0.0000000000000E+000</value>
</attribute>
<attribute name="TOUCHEDMAXBOUNDRANGE" nelem="1" type="byte"><value index="0" type="primitive">      0</value>
</attribute>
<attribute name="MINFIXEDRANGE" nelem="1" type="double"><value index="0" type="primitive">-8.5750000000000E+001</value>
</attribute>
<attribute name="TOUCHEDMINFIXEDRANGE" nelem="1" type="byte"><value index="0" type="primitive">      0</value>
</attribute>
<attribute name="MAXFIXEDRANGE" nelem="1" type="double"><value index="0" type="primitive"> 6.6875000000000E+002</value>
</attribute>
<attribute name="TOUCHEDMAXFIXEDRANGE" nelem="1" type="byte"><value index="0" type="primitive">      0</value>
</attribute>
<attribute name="FLOATINGSPAN" nelem="1" type="double"><value index="0" type="primitive"> 2.0000000000000E+001</value>
</attribute>
<attribute name="FLOATINGCENTER" nelem="1" type="int"><value index="0" type="primitive">      0</value>
</attribute>
<attribute name="MAJORTICKEVERY" nelem="1" type="double"><value index="0" type="primitive"> 2.0000000000000E+002</value>
</attribute>
<attribute name="MINORTICKEVERY" nelem="1" type="double"><value index="0" type="primitive"> 1.0000000000000E+000</value>
</attribute>
<attribute name="MAJORTICKUNITS" nelem="1" type="int"><value index="0" type="primitive">      2</value>
</attribute>
<attribute name="MINORTICKUNITS" nelem="1" type="int"><value index="0" type="primitive">      2</value>
</attribute>
<attribute name="MAJORTICKAUTO" nelem="1" type="int"><value index="0" type="primitive">      1</value>
</attribute>
<attribute name="MINORTICKAUTO" nelem="1" type="int"><value index="0" type="primitive">      1</value>
</attribute>
<attribute name="FIRSTTICKAUTO" nelem="1" type="int"><value index="0" type="primitive">      1</value>
</attribute>
<attribute name="NUMMAJORTICKS" nelem="1" type="long64"><value index="0" type="primitive">                     5</value>
</attribute>
<attribute name="NUMMINORTICKS" nelem="1" type="long64"><value index="0" type="primitive">                     4</value>
</attribute>
<attribute name="FIRSTTICKAT" nelem="1" type="double"><value index="0" type="primitive"> 0.0000000000000E+000</value>
</attribute>
<attribute name="FIRSTTICKUNITS" nelem="1" type="int"><value index="0" type="primitive">      0</value>
</attribute>
<attribute name="TICKSTYLE" nelem="1" type="int"><value index="0" type="primitive">      0</value>
</attribute>
<attribute name="BOTTOMPLACEMENT" nelem="1" type="int"><value index="0" type="primitive">      1</value>
</attribute>
<attribute name="TOPPLACEMENT" nelem="1" type="int"><value index="0" type="primitive">      1</value>
</attribute>
<attribute name="MAJORLENGTH" nelem="1" type="long64"><value index="0" type="primitive">                     7</value>
</attribute>
<attribute name="MINORLENGTH" nelem="1" type="long64"><value index="0" type="primitive">                     3</value>
</attribute>
<attribute name="LOGMINORTICKTYPE" nelem="1" type="long"><value index="0" type="primitive">           1</value>
</attribute>
<attribute name="LINEATZERO" nelem="1" type="int"><value index="0" type="primitive">      1</value>
</attribute>
<attribute name="TOUCHEDLINEATZERO" nelem="1" type="byte"><value index="0" type="primitive">      0</value>
</attribute>
<attribute name="SHOWDATE" nelem="1" type="int"><value index="0" type="primitive">      0</value>
</attribute>
<attribute name="DATESTRING1" nelem="1" type="string"><value index="0" type="primitive">DOY: %doy</value>
</attribute>
<attribute name="DATESTRING2" nelem="1" type="string"><value index="0" type="primitive">%year-%mon-%day</value>
</attribute>
<attribute name="DATEFORMAT1" nelem="1" type="int"><value index="0" type="primitive">      0</value>
</attribute>
<attribute name="DATEFORMAT2" nelem="1" type="int"><value index="0" type="primitive">      0</value>
</attribute>
<attribute name="ANNOTATEAXIS" nelem="1" type="int"><value index="0" type="primitive">      1</value>
</attribute>
<attribute name="PLACEANNOTATION" nelem="1" type="int"><value index="0" type="primitive">      0</value>
</attribute>
<attribute name="ANNOTATEMAJORTICKS" nelem="1" type="int"><value index="0" type="primitive">      1</value>
</attribute>
<attribute name="ANNOTATEEVERY" nelem="1" type="double"><value index="0" type="primitive"> 1.0000000000000E+000</value>
</attribute>
<attribute name="ANNOTATEUNITS" nelem="1" type="int"><value index="0" type="primitive">      2</value>
</attribute>
<attribute name="FIRSTANNOTATION" nelem="1" type="double"><value index="0" type="primitive"> 0.0000000000000E+000</value>
</attribute>
<attribute name="FIRSTANNOTATEUNITS" nelem="1" type="int"><value index="0" type="primitive">      0</value>
</attribute>
<attribute name="ANNOTATERANGEMIN" nelem="1" type="int"><value index="0" type="primitive">      0</value>
</attribute>
<attribute name="ANNOTATERANGEMAX" nelem="1" type="int"><value index="0" type="primitive">      0</value>
</attribute>
<attribute name="TOUCHEDANNOTATERANGEMAX" nelem="1" type="byte"><value index="0" type="primitive">      0</value>
</attribute>
<attribute name="ANNOTATESTYLE" nelem="1" type="int"><value index="0" type="primitive">      4</value>
</attribute>
<attribute name="ANNOTATEORIENTATION" nelem="1" type="int"><value index="0" type="primitive">      0</value>
</attribute>
<attribute name="ANNOTATETEXTOBJECT" nelem="1" type="object"><value class="SPD_UI_TEXT" index="0" type="object"><SPD_UI_TEXT>
<attribute name="VALUE" nelem="1" type="string"><value index="0" type="primitive"></value>
</attribute>
<attribute name="FONT" nelem="1" type="int"><value index="0" type="primitive">      2</value>
</attribute>
<attribute name="FORMAT" nelem="1" type="int"><value index="0" type="primitive">      3</value>
</attribute>
<attribute name="COLOR" nelem="3" type="int"><value index="0" type="primitive">      0</value>
<value index="1" type="primitive">      0</value>
<value index="2" type="primitive">      0</value>
</attribute>
<attribute name="SIZE" nelem="1" type="int"><value index="0" type="primitive">     11</value>
</attribute>
<attribute name="THICKNESS" nelem="1" type="int"><value index="0" type="primitive">      1</value>
</attribute>
<attribute name="SHOW" nelem="1" type="int"><value index="0" type="primitive">      1</value>
</attribute>
</SPD_UI_TEXT></value></attribute>
<attribute name="ANNOTATEEXPONENT" nelem="1" type="int"><value index="0" type="primitive">      0</value>
</attribute>
<attribute name="MAJORGRID" nelem="1" type="object"><value class="NULLOBJ" index="0" type="object"/></attribute>
<attribute name="MINORGRID" nelem="1" type="object"><value class="NULLOBJ" index="0" type="object"/></attribute>
<attribute name="ORIENTATION" nelem="1" type="int"><value index="0" type="primitive">      1</value>
</attribute>
<attribute name="MARGIN" nelem="1" type="long"><value index="0" type="primitive">           5</value>
</attribute>
<attribute name="SHOWLABELS" nelem="1" type="byte"><value index="0" type="primitive">      1</value>
</attribute>
<attribute name="LABELS" nelem="1" type="object"><value class="IDL_CONTAINER" contained_type="SPD_UI_TEXT" container_count="1" index="0" type="object"><value class="SPD_UI_TEXT" index="0" type="object"><SPD_UI_TEXT>
<attribute name="VALUE" nelem="1" type="string"><value index="0" type="primitive"></value>
</attribute>
<attribute name="FONT" nelem="1" type="int"><value index="0" type="primitive">      2</value>
</attribute>
<attribute name="FORMAT" nelem="1" type="int"><value index="0" type="primitive">      3</value>
</attribute>
<attribute name="COLOR" nelem="3" type="int"><value index="0" type="primitive">      0</value>
<value index="1" type="primitive">      0</value>
<value index="2" type="primitive">    255</value>
</attribute>
<attribute name="SIZE" nelem="1" type="int"><value index="0" type="primitive">     11</value>
</attribute>
<attribute name="THICKNESS" nelem="1" type="int"><value index="0" type="primitive">      1</value>
</attribute>
<attribute name="SHOW" nelem="1" type="int"><value index="0" type="primitive">      1</value>
</attribute>
</SPD_UI_TEXT></value>
</value></attribute>
<attribute name="STACKLABELS" nelem="1" type="int"><value index="0" type="primitive">      0</value>
</attribute>
<attribute name="LAZYLABELS" nelem="1" type="int"><value index="0" type="primitive">      1</value>
</attribute>
<attribute name="BLACKLABELS" nelem="1" type="int"><value index="0" type="primitive">      0</value>
</attribute>
<attribute name="AUTOTICKS" nelem="1" type="int"><value index="0" type="primitive">      1</value>
</attribute>
<attribute name="TITLEOBJ" nelem="1" type="object"><value class="SPD_UI_TEXT" index="0" type="object"><SPD_UI_TEXT>
<attribute name="VALUE" nelem="1" type="string"><value index="0" type="primitive">Kyoto!CProv. AE!C[nT]</value>
</attribute>
<attribute name="FONT" nelem="1" type="int"><value index="0" type="primitive">      2</value>
</attribute>
<attribute name="FORMAT" nelem="1" type="int"><value index="0" type="primitive">      3</value>
</attribute>
<attribute name="COLOR" nelem="3" type="int"><value index="0" type="primitive">      0</value>
<value index="1" type="primitive">      0</value>
<value index="2" type="primitive">      0</value>
</attribute>
<attribute name="SIZE" nelem="1" type="int"><value index="0" type="primitive">     11</value>
</attribute>
<attribute name="THICKNESS" nelem="1" type="int"><value index="0" type="primitive">      1</value>
</attribute>
<attribute name="SHOW" nelem="1" type="int"><value index="0" type="primitive">      1</value>
</attribute>
</SPD_UI_TEXT></value></attribute>
<attribute name="SUBTITLEOBJ" nelem="1" type="object"><value class="SPD_UI_TEXT" index="0" type="object"><SPD_UI_TEXT>
<attribute name="VALUE" nelem="1" type="string"><value index="0" type="primitive"></value>
</attribute>
<attribute name="FONT" nelem="1" type="int"><value index="0" type="primitive">      2</value>
</attribute>
<attribute name="FORMAT" nelem="1" type="int"><value index="0" type="primitive">      3</value>
</attribute>
<attribute name="COLOR" nelem="3" type="int"><value index="0" type="primitive">      0</value>
<value index="1" type="primitive">      0</value>
<value index="2" type="primitive">      0</value>
</attribute>
<attribute name="SIZE" nelem="1" type="int"><value index="0" type="primitive">     10</value>
</attribute>
<attribute name="THICKNESS" nelem="1" type="int"><value index="0" type="primitive">      1</value>
</attribute>
<attribute name="SHOW" nelem="1" type="int"><value index="0" type="primitive">      1</value>
</attribute>
</SPD_UI_TEXT></value></attribute>
<attribute name="PLACELABEL" nelem="1" type="int"><value index="0" type="primitive">      1</value>
</attribute>
<attribute name="PLACETITLE" nelem="1" type="int"><value index="0" type="primitive">      0</value>
</attribute>
<attribute name="TITLEORIENTATION" nelem="1" type="int"><value index="0" type="primitive">      1</value>
</attribute>
<attribute name="TITLEMARGIN" nelem="1" type="int"><value index="0" type="primitive">     35</value>
</attribute>
<attribute name="SHOWTITLE" nelem="1" type="byte"><value index="0" type="primitive">      1</value>
</attribute>
<attribute name="LAZYTITLES" nelem="1" type="int"><value index="0" type="primitive">      1</value>
</attribute>
</SPD_UI_AXIS_SETTINGS></value></attribute>
<attribute name="ZAXIS" nelem="1" type="object"><value class="NULLOBJ" index="0" type="object"/></attribute>
<attribute name="TRACKING" nelem="1" type="int"><value index="0" type="primitive">      1</value>
</attribute>
<attribute name="ISACTIVE" nelem="1" type="int"><value index="0" type="primitive">      1</value>
</attribute>
<attribute name="VARIABLES" nelem="1" type="object"><value class="IDL_CONTAINER" container_count="0" index="0" type="object"/></attribute>
<attribute name="MARKERS" nelem="1" type="object"><value class="IDL_CONTAINER" container_count="0" index="0" type="object"/></attribute>
<attribute name="SHOWVARIABLES" nelem="1" type="int"><value index="0" type="primitive">      1</value>
</attribute>
<attribute name="LABELMARGIN" nelem="1" type="int"><value index="0" type="primitive">     20</value>
</attribute>
<attribute name="SYNCFLAG" nelem="1" type="int"><value index="0" type="primitive">      1</value>
</attribute>
<attribute name="LEGENDSETTINGS" nelem="1" type="object"><value class="SPD_UI_LEGEND" index="0" type="object"><SPD_UI_LEGEND>
<attribute name="ENABLED" nelem="1" type="int"><value index="0" type="primitive">      1</value>
</attribute>
<attribute name="FONT" nelem="1" type="int"><value index="0" type="primitive">      2</value>
</attribute>
<attribute name="SIZE" nelem="1" type="int"><value index="0" type="primitive">     12</value>
</attribute>
<attribute name="FORMAT" nelem="1" type="int"><value index="0" type="primitive">      3</value>
</attribute>
<attribute name="COLOR" nelem="3" type="int"><value index="0" type="primitive">      0</value>
<value index="1" type="primitive">      0</value>
<value index="2" type="primitive">      0</value>
</attribute>
<attribute name="VSPACING" nelem="1" type="int"><value index="0" type="primitive">      2</value>
</attribute>
<attribute name="BGCOLOR" nelem="3" type="int"><value index="0" type="primitive">    255</value>
<value index="1" type="primitive">    255</value>
<value index="2" type="primitive">    255</value>
</attribute>
<attribute name="FRAMETHICKNESS" nelem="1" type="int"><value index="0" type="primitive">      1</value>
</attribute>
<attribute name="BORDERCOLOR" nelem="3" type="int"><value index="0" type="primitive">      0</value>
<value index="1" type="primitive">      0</value>
<value index="2" type="primitive">      0</value>
</attribute>
<attribute name="BOTTOM" nelem="1" type="float"><value index="0" type="primitive"> 0.000000E+000</value>
</attribute>
<attribute name="BVALUE" nelem="1" type="double"><value index="0" type="primitive"> 6.6285710987107E+001</value>
</attribute>
<attribute name="BUNIT" nelem="1" type="int"><value index="0" type="primitive">      0</value>
</attribute>
<attribute name="LEFT" nelem="1" type="float"><value index="0" type="primitive"> 0.000000E+000</value>
</attribute>
<attribute name="LVALUE" nelem="1" type="double"><value index="0" type="primitive"> 3.5499999648479E+002</value>
</attribute>
<attribute name="LUNIT" nelem="1" type="int"><value index="0" type="primitive">      0</value>
</attribute>
<attribute name="WIDTH" nelem="1" type="float"><value index="0" type="primitive"> 0.000000E+000</value>
</attribute>
<attribute name="WVALUE" nelem="1" type="double"><value index="0" type="primitive"> 1.8999999580366E+002</value>
</attribute>
<attribute name="WUNIT" nelem="1" type="int"><value index="0" type="primitive">      0</value>
</attribute>
<attribute name="HEIGHT" nelem="1" type="float"><value index="0" type="primitive"> 0.000000E+000</value>
</attribute>
<attribute name="HVALUE" nelem="1" type="double"><value index="0" type="primitive"> 4.4000001501849E+001</value>
</attribute>
<attribute name="HUNIT" nelem="1" type="int"><value index="0" type="primitive">      0</value>
</attribute>
<attribute name="XAXISVALUE" nelem="1" type="string"><value index="0" type="primitive">X Axis Time</value>
</attribute>
<attribute name="XAXISVALENABLED" nelem="1" type="int"><value index="0" type="primitive">      1</value>
</attribute>
<attribute name="YAXISVALUE" nelem="1" type="string"><value index="0" type="primitive">Y Axis Value</value>
</attribute>
<attribute name="YAXISVALENABLED" nelem="1" type="int"><value index="0" type="primitive">      1</value>
</attribute>
<attribute name="CUSTOMTRACESSET" nelem="1" type="int"><value index="0" type="primitive">      0</value>
</attribute>
<attribute name="XISTIME" nelem="1" type="int"><value index="0" type="primitive">      1</value>
</attribute>
<attribute name="YISTIME" nelem="1" type="int"><value index="0" type="primitive">      0</value>
</attribute>
<attribute name="ZISTIME" nelem="1" type="int"><value index="0" type="primitive">      0</value>
</attribute>
<attribute name="NOTATIONSET" nelem="1" type="int"><value index="0" type="primitive">      0</value>
</attribute>
<attribute name="TIMEFORMAT" nelem="1" type="int"><value index="0" type="primitive">      6</value>
</attribute>
<attribute name="NUMFORMAT" nelem="1" type="int"><value index="0" type="primitive">      5</value>
</attribute>
</SPD_UI_LEGEND></value></attribute>
</SPD_UI_PANEL></value>
<value class="SPD_UI_PANEL" index="1" type="object"><SPD_UI_PANEL>
<attribute name="NAME" nelem="1" type="string"><value index="0" type="primitive">Panel: 2</value>
</attribute>
<attribute name="ID" nelem="1" type="int"><value index="0" type="primitive">      1</value>
</attribute>
<attribute name="WINDOWID" nelem="1" type="int"><value index="0" type="primitive">     -1</value>
</attribute>
<attribute name="SETTINGS" nelem="1" type="object"><value class="SPD_UI_PANEL_SETTINGS" index="0" type="object"><SPD_UI_PANEL_SETTINGS>
<attribute name="TITLEOBJ" nelem="1" type="object"><value class="SPD_UI_TEXT" index="0" type="object"><SPD_UI_TEXT>
<attribute name="VALUE" nelem="1" type="string"><value index="0" type="primitive"></value>
</attribute>
<attribute name="FONT" nelem="1" type="int"><value index="0" type="primitive">      2</value>
</attribute>
<attribute name="FORMAT" nelem="1" type="int"><value index="0" type="primitive">      3</value>
</attribute>
<attribute name="COLOR" nelem="3" type="int"><value index="0" type="primitive">      0</value>
<value index="1" type="primitive">      0</value>
<value index="2" type="primitive">      0</value>
</attribute>
<attribute name="SIZE" nelem="1" type="int"><value index="0" type="primitive">     10</value>
</attribute>
<attribute name="THICKNESS" nelem="1" type="int"><value index="0" type="primitive">      1</value>
</attribute>
<attribute name="SHOW" nelem="1" type="int"><value index="0" type="primitive">      1</value>
</attribute>
</SPD_UI_TEXT></value></attribute>
<attribute name="TITLEMARGIN" nelem="1" type="int"><value index="0" type="primitive">      5</value>
</attribute>
<attribute name="ROW" nelem="1" type="int"><value index="0" type="primitive">      2</value>
</attribute>
<attribute name="COL" nelem="1" type="int"><value index="0" type="primitive">      1</value>
</attribute>
<attribute name="RSPAN" nelem="1" type="int"><value index="0" type="primitive">      1</value>
</attribute>
<attribute name="CSPAN" nelem="1" type="int"><value index="0" type="primitive">      1</value>
</attribute>
<attribute name="BOTTOM" nelem="1" type="float"><value index="0" type="primitive"> 0.000000E+000</value>
</attribute>
<attribute name="BVALUE" nelem="1" type="double"><value index="0" type="primitive">-1.0000000000000E+000</value>
</attribute>
<attribute name="BUNIT" nelem="1" type="int"><value index="0" type="primitive">      0</value>
</attribute>
<attribute name="LEFT" nelem="1" type="float"><value index="0" type="primitive"> 0.000000E+000</value>
</attribute>
<attribute name="LVALUE" nelem="1" type="double"><value index="0" type="primitive">-1.0000000000000E+000</value>
</attribute>
<attribute name="LUNIT" nelem="1" type="int"><value index="0" type="primitive">      0</value>
</attribute>
<attribute name="WIDTH" nelem="1" type="float"><value index="0" type="primitive"> 0.000000E+000</value>
</attribute>
<attribute name="WVALUE" nelem="1" type="double"><value index="0" type="primitive">-1.0000000000000E+000</value>
</attribute>
<attribute name="WUNIT" nelem="1" type="int"><value index="0" type="primitive">      0</value>
</attribute>
<attribute name="HEIGHT" nelem="1" type="float"><value index="0" type="primitive"> 0.000000E+000</value>
</attribute>
<attribute name="HVALUE" nelem="1" type="double"><value index="0" type="primitive">-1.0000000000000E+000</value>
</attribute>
<attribute name="HUNIT" nelem="1" type="int"><value index="0" type="primitive">      0</value>
</attribute>
<attribute name="RELVERTSIZE" nelem="1" type="int"><value index="0" type="primitive">    100</value>
</attribute>
<attribute name="BACKGROUNDCOLOR" nelem="3" type="int"><value index="0" type="primitive">    255</value>
<value index="1" type="primitive">    255</value>
<value index="2" type="primitive">    255</value>
</attribute>
<attribute name="FRAMECOLOR" nelem="3" type="int"><value index="0" type="primitive">      0</value>
<value index="1" type="primitive">      0</value>
<value index="2" type="primitive">      0</value>
</attribute>
<attribute name="FRAMETHICK" nelem="1" type="int"><value index="0" type="primitive">      1</value>
</attribute>
</SPD_UI_PANEL_SETTINGS></value></attribute>
<attribute name="TRACESETTINGS" nelem="1" type="object"><value class="IDL_CONTAINER" contained_type="SPD_UI_LINE_SETTINGS SPD_UI_LINE_SETTINGS SPD_UI_LINE_SETTINGS SPD_UI_LINE_SETTINGS" container_count="4" index="0" type="object"><value class="SPD_UI_LINE_SETTINGS" index="0" type="object"><SPD_UI_LINE_SETTINGS>
<attribute name="DATAX" nelem="1" type="string"><value index="0" type="primitive">dsc_h0_mag_B1GSE_time</value>
</attribute>
<attribute name="DATAY" nelem="1" type="string"><value index="0" type="primitive">dsc_h0_mag_B1GSE_x</value>
</attribute>
<attribute name="LINESTYLE" nelem="1" type="object"><value class="SPD_UI_LINE_STYLE" index="0" type="object"><SPD_UI_LINE_STYLE>
<attribute name="NAME" nelem="1" type="string"><value index="0" type="primitive">Solid</value>
</attribute>
<attribute name="ID" nelem="1" type="int"><value index="0" type="primitive">      0</value>
</attribute>
<attribute name="SHOW" nelem="1" type="int"><value index="0" type="primitive">      1</value>
</attribute>
<attribute name="COLOR" nelem="3" type="int"><value index="0" type="primitive">      0</value>
<value index="1" type="primitive">      0</value>
<value index="2" type="primitive">    255</value>
</attribute>
<attribute name="THICKNESS" nelem="1" type="int"><value index="0" type="primitive">      1</value>
</attribute>
<attribute name="OPACITY" nelem="1" type="double"><value index="0" type="primitive"> 1.0000000000000E+000</value>
</attribute>
</SPD_UI_LINE_STYLE></value></attribute>
<attribute name="MIRRORLINE" nelem="1" type="int"><value index="0" type="primitive">      0</value>
</attribute>
<attribute name="DRAWBETWEENPTS" nelem="1" type="int"><value index="0" type="primitive">      0</value>
</attribute>
<attribute name="SEPARATEDBY" nelem="1" type="double"><value index="0" type="primitive"> 0.0000000000000E+000</value>
</attribute>
<attribute name="SEPARATEDUNITS" nelem="1" type="int"><value index="0" type="primitive">      0</value>
</attribute>
<attribute name="SYMBOL" nelem="1" type="object"><value class="SPD_UI_SYMBOL" index="0" type="object"><SPD_UI_SYMBOL>
<attribute name="NAME" nelem="1" type="string"><value index="0" type="primitive">Diamond</value>
</attribute>
<attribute name="ID" nelem="1" type="int"><value index="0" type="primitive">      4</value>
</attribute>
<attribute name="SHOW" nelem="1" type="int"><value index="0" type="primitive">      0</value>
</attribute>
<attribute name="COLOR" nelem="3" type="int"><value index="0" type="primitive">      0</value>
<value index="1" type="primitive">      0</value>
<value index="2" type="primitive">    255</value>
</attribute>
<attribute name="FILL" nelem="1" type="int"><value index="0" type="primitive">      0</value>
</attribute>
<attribute name="SIZE" nelem="1" type="int"><value index="0" type="primitive">     10</value>
</attribute>
</SPD_UI_SYMBOL></value></attribute>
<attribute name="PLOTPOINTS" nelem="1" type="int"><value index="0" type="primitive">      4</value>
</attribute>
<attribute name="EVERYOTHER" nelem="1" type="int"><value index="0" type="primitive">      1</value>
</attribute>
<attribute name="BARLINE" nelem="1" type="object"><value class="SPD_UI_LINE_STYLE" index="0" type="object"><SPD_UI_LINE_STYLE>
<attribute name="NAME" nelem="1" type="string"><value index="0" type="primitive">Solid</value>
</attribute>
<attribute name="ID" nelem="1" type="int"><value index="0" type="primitive">      0</value>
</attribute>
<attribute name="SHOW" nelem="1" type="int"><value index="0" type="primitive">      0</value>
</attribute>
<attribute name="COLOR" nelem="3" type="int"><value index="0" type="primitive">      0</value>
<value index="1" type="primitive">      0</value>
<value index="2" type="primitive">      0</value>
</attribute>
<attribute name="THICKNESS" nelem="1" type="int"><value index="0" type="primitive">      1</value>
</attribute>
<attribute name="OPACITY" nelem="1" type="double"><value index="0" type="primitive"> 1.0000000000000E+000</value>
</attribute>
</SPD_UI_LINE_STYLE></value></attribute>
<attribute name="POSITIVEENDPT" nelem="1" type="string"><value index="0" type="primitive"></value>
</attribute>
<attribute name="NEGATIVEENDPT" nelem="1" type="string"><value index="0" type="primitive"></value>
</attribute>
<attribute name="POSITIVEENDREL" nelem="1" type="int"><value index="0" type="primitive">      0</value>
</attribute>
<attribute name="NEGATIVEENDREL" nelem="1" type="int"><value index="0" type="primitive">      0</value>
</attribute>
<attribute name="MARKSYMBOL" nelem="1" type="object"><value class="SPD_UI_LINE_STYLE" index="0" type="object"><SPD_UI_LINE_STYLE>
<attribute name="NAME" nelem="1" type="string"><value index="0" type="primitive">Solid</value>
</attribute>
<attribute name="ID" nelem="1" type="int"><value index="0" type="primitive">      0</value>
</attribute>
<attribute name="SHOW" nelem="1" type="int"><value index="0" type="primitive">      1</value>
</attribute>
<attribute name="COLOR" nelem="3" type="int"><value index="0" type="primitive">      0</value>
<value index="1" type="primitive">      0</value>
<value index="2" type="primitive">      0</value>
</attribute>
<attribute name="THICKNESS" nelem="1" type="int"><value index="0" type="primitive">      1</value>
</attribute>
<attribute name="OPACITY" nelem="1" type="double"><value index="0" type="primitive"> 1.0000000000000E+000</value>
</attribute>
</SPD_UI_LINE_STYLE></value></attribute>
</SPD_UI_LINE_SETTINGS></value>
<value class="SPD_UI_LINE_SETTINGS" index="1" type="object"><SPD_UI_LINE_SETTINGS>
<attribute name="DATAX" nelem="1" type="string"><value index="0" type="primitive">dsc_h0_mag_B1GSE_time</value>
</attribute>
<attribute name="DATAY" nelem="1" type="string"><value index="0" type="primitive">dsc_h0_mag_B1GSE_y</value>
</attribute>
<attribute name="LINESTYLE" nelem="1" type="object"><value class="SPD_UI_LINE_STYLE" index="0" type="object"><SPD_UI_LINE_STYLE>
<attribute name="NAME" nelem="1" type="string"><value index="0" type="primitive">Solid</value>
</attribute>
<attribute name="ID" nelem="1" type="int"><value index="0" type="primitive">      0</value>
</attribute>
<attribute name="SHOW" nelem="1" type="int"><value index="0" type="primitive">      1</value>
</attribute>
<attribute name="COLOR" nelem="3" type="int"><value index="0" type="primitive">      0</value>
<value index="1" type="primitive">    255</value>
<value index="2" type="primitive">      0</value>
</attribute>
<attribute name="THICKNESS" nelem="1" type="int"><value index="0" type="primitive">      1</value>
</attribute>
<attribute name="OPACITY" nelem="1" type="double"><value index="0" type="primitive"> 1.0000000000000E+000</value>
</attribute>
</SPD_UI_LINE_STYLE></value></attribute>
<attribute name="MIRRORLINE" nelem="1" type="int"><value index="0" type="primitive">      0</value>
</attribute>
<attribute name="DRAWBETWEENPTS" nelem="1" type="int"><value index="0" type="primitive">      0</value>
</attribute>
<attribute name="SEPARATEDBY" nelem="1" type="double"><value index="0" type="primitive"> 0.0000000000000E+000</value>
</attribute>
<attribute name="SEPARATEDUNITS" nelem="1" type="int"><value index="0" type="primitive">      0</value>
</attribute>
<attribute name="SYMBOL" nelem="1" type="object"><value class="SPD_UI_SYMBOL" index="0" type="object"><SPD_UI_SYMBOL>
<attribute name="NAME" nelem="1" type="string"><value index="0" type="primitive">Diamond</value>
</attribute>
<attribute name="ID" nelem="1" type="int"><value index="0" type="primitive">      4</value>
</attribute>
<attribute name="SHOW" nelem="1" type="int"><value index="0" type="primitive">      0</value>
</attribute>
<attribute name="COLOR" nelem="3" type="int"><value index="0" type="primitive">      0</value>
<value index="1" type="primitive">    255</value>
<value index="2" type="primitive">      0</value>
</attribute>
<attribute name="FILL" nelem="1" type="int"><value index="0" type="primitive">      0</value>
</attribute>
<attribute name="SIZE" nelem="1" type="int"><value index="0" type="primitive">     10</value>
</attribute>
</SPD_UI_SYMBOL></value></attribute>
<attribute name="PLOTPOINTS" nelem="1" type="int"><value index="0" type="primitive">      4</value>
</attribute>
<attribute name="EVERYOTHER" nelem="1" type="int"><value index="0" type="primitive">      1</value>
</attribute>
<attribute name="BARLINE" nelem="1" type="object"><value class="SPD_UI_LINE_STYLE" index="0" type="object"><SPD_UI_LINE_STYLE>
<attribute name="NAME" nelem="1" type="string"><value index="0" type="primitive">Solid</value>
</attribute>
<attribute name="ID" nelem="1" type="int"><value index="0" type="primitive">      0</value>
</attribute>
<attribute name="SHOW" nelem="1" type="int"><value index="0" type="primitive">      0</value>
</attribute>
<attribute name="COLOR" nelem="3" type="int"><value index="0" type="primitive">      0</value>
<value index="1" type="primitive">      0</value>
<value index="2" type="primitive">      0</value>
</attribute>
<attribute name="THICKNESS" nelem="1" type="int"><value index="0" type="primitive">      1</value>
</attribute>
<attribute name="OPACITY" nelem="1" type="double"><value index="0" type="primitive"> 1.0000000000000E+000</value>
</attribute>
</SPD_UI_LINE_STYLE></value></attribute>
<attribute name="POSITIVEENDPT" nelem="1" type="string"><value index="0" type="primitive"></value>
</attribute>
<attribute name="NEGATIVEENDPT" nelem="1" type="string"><value index="0" type="primitive"></value>
</attribute>
<attribute name="POSITIVEENDREL" nelem="1" type="int"><value index="0" type="primitive">      0</value>
</attribute>
<attribute name="NEGATIVEENDREL" nelem="1" type="int"><value index="0" type="primitive">      0</value>
</attribute>
<attribute name="MARKSYMBOL" nelem="1" type="object"><value class="SPD_UI_LINE_STYLE" index="0" type="object"><SPD_UI_LINE_STYLE>
<attribute name="NAME" nelem="1" type="string"><value index="0" type="primitive">Solid</value>
</attribute>
<attribute name="ID" nelem="1" type="int"><value index="0" type="primitive">      0</value>
</attribute>
<attribute name="SHOW" nelem="1" type="int"><value index="0" type="primitive">      1</value>
</attribute>
<attribute name="COLOR" nelem="3" type="int"><value index="0" type="primitive">      0</value>
<value index="1" type="primitive">      0</value>
<value index="2" type="primitive">      0</value>
</attribute>
<attribute name="THICKNESS" nelem="1" type="int"><value index="0" type="primitive">      1</value>
</attribute>
<attribute name="OPACITY" nelem="1" type="double"><value index="0" type="primitive"> 1.0000000000000E+000</value>
</attribute>
</SPD_UI_LINE_STYLE></value></attribute>
</SPD_UI_LINE_SETTINGS></value>
<value class="SPD_UI_LINE_SETTINGS" index="2" type="object"><SPD_UI_LINE_SETTINGS>
<attribute name="DATAX" nelem="1" type="string"><value index="0" type="primitive">dsc_h0_mag_B1GSE_time</value>
</attribute>
<attribute name="DATAY" nelem="1" type="string"><value index="0" type="primitive">dsc_h0_mag_B1GSE_z</value>
</attribute>
<attribute name="LINESTYLE" nelem="1" type="object"><value class="SPD_UI_LINE_STYLE" index="0" type="object"><SPD_UI_LINE_STYLE>
<attribute name="NAME" nelem="1" type="string"><value index="0" type="primitive">Solid</value>
</attribute>
<attribute name="ID" nelem="1" type="int"><value index="0" type="primitive">      0</value>
</attribute>
<attribute name="SHOW" nelem="1" type="int"><value index="0" type="primitive">      1</value>
</attribute>
<attribute name="COLOR" nelem="3" type="int"><value index="0" type="primitive">    255</value>
<value index="1" type="primitive">      0</value>
<value index="2" type="primitive">      0</value>
</attribute>
<attribute name="THICKNESS" nelem="1" type="int"><value index="0" type="primitive">      1</value>
</attribute>
<attribute name="OPACITY" nelem="1" type="double"><value index="0" type="primitive"> 1.0000000000000E+000</value>
</attribute>
</SPD_UI_LINE_STYLE></value></attribute>
<attribute name="MIRRORLINE" nelem="1" type="int"><value index="0" type="primitive">      0</value>
</attribute>
<attribute name="DRAWBETWEENPTS" nelem="1" type="int"><value index="0" type="primitive">      0</value>
</attribute>
<attribute name="SEPARATEDBY" nelem="1" type="double"><value index="0" type="primitive"> 0.0000000000000E+000</value>
</attribute>
<attribute name="SEPARATEDUNITS" nelem="1" type="int"><value index="0" type="primitive">      0</value>
</attribute>
<attribute name="SYMBOL" nelem="1" type="object"><value class="SPD_UI_SYMBOL" index="0" type="object"><SPD_UI_SYMBOL>
<attribute name="NAME" nelem="1" type="string"><value index="0" type="primitive">Diamond</value>
</attribute>
<attribute name="ID" nelem="1" type="int"><value index="0" type="primitive">      4</value>
</attribute>
<attribute name="SHOW" nelem="1" type="int"><value index="0" type="primitive">      0</value>
</attribute>
<attribute name="COLOR" nelem="3" type="int"><value index="0" type="primitive">    255</value>
<value index="1" type="primitive">      0</value>
<value index="2" type="primitive">      0</value>
</attribute>
<attribute name="FILL" nelem="1" type="int"><value index="0" type="primitive">      0</value>
</attribute>
<attribute name="SIZE" nelem="1" type="int"><value index="0" type="primitive">     10</value>
</attribute>
</SPD_UI_SYMBOL></value></attribute>
<attribute name="PLOTPOINTS" nelem="1" type="int"><value index="0" type="primitive">      4</value>
</attribute>
<attribute name="EVERYOTHER" nelem="1" type="int"><value index="0" type="primitive">      1</value>
</attribute>
<attribute name="BARLINE" nelem="1" type="object"><value class="SPD_UI_LINE_STYLE" index="0" type="object"><SPD_UI_LINE_STYLE>
<attribute name="NAME" nelem="1" type="string"><value index="0" type="primitive">Solid</value>
</attribute>
<attribute name="ID" nelem="1" type="int"><value index="0" type="primitive">      0</value>
</attribute>
<attribute name="SHOW" nelem="1" type="int"><value index="0" type="primitive">      0</value>
</attribute>
<attribute name="COLOR" nelem="3" type="int"><value index="0" type="primitive">      0</value>
<value index="1" type="primitive">      0</value>
<value index="2" type="primitive">      0</value>
</attribute>
<attribute name="THICKNESS" nelem="1" type="int"><value index="0" type="primitive">      1</value>
</attribute>
<attribute name="OPACITY" nelem="1" type="double"><value index="0" type="primitive"> 1.0000000000000E+000</value>
</attribute>
</SPD_UI_LINE_STYLE></value></attribute>
<attribute name="POSITIVEENDPT" nelem="1" type="string"><value index="0" type="primitive"></value>
</attribute>
<attribute name="NEGATIVEENDPT" nelem="1" type="string"><value index="0" type="primitive"></value>
</attribute>
<attribute name="POSITIVEENDREL" nelem="1" type="int"><value index="0" type="primitive">      0</value>
</attribute>
<attribute name="NEGATIVEENDREL" nelem="1" type="int"><value index="0" type="primitive">      0</value>
</attribute>
<attribute name="MARKSYMBOL" nelem="1" type="object"><value class="SPD_UI_LINE_STYLE" index="0" type="object"><SPD_UI_LINE_STYLE>
<attribute name="NAME" nelem="1" type="string"><value index="0" type="primitive">Solid</value>
</attribute>
<attribute name="ID" nelem="1" type="int"><value index="0" type="primitive">      0</value>
</attribute>
<attribute name="SHOW" nelem="1" type="int"><value index="0" type="primitive">      1</value>
</attribute>
<attribute name="COLOR" nelem="3" type="int"><value index="0" type="primitive">      0</value>
<value index="1" type="primitive">      0</value>
<value index="2" type="primitive">      0</value>
</attribute>
<attribute name="THICKNESS" nelem="1" type="int"><value index="0" type="primitive">      1</value>
</attribute>
<attribute name="OPACITY" nelem="1" type="double"><value index="0" type="primitive"> 1.0000000000000E+000</value>
</attribute>
</SPD_UI_LINE_STYLE></value></attribute>
</SPD_UI_LINE_SETTINGS></value>
<value class="SPD_UI_LINE_SETTINGS" index="3" type="object"><SPD_UI_LINE_SETTINGS>
<attribute name="DATAX" nelem="1" type="string"><value index="0" type="primitive">dsc_h0_mag_B1GSE_gsmt_time</value>
</attribute>
<attribute name="DATAY" nelem="1" type="string"><value index="0" type="primitive">dsc_h0_mag_B1GSE_gsmt_data</value>
</attribute>
<attribute name="LINESTYLE" nelem="1" type="object"><value class="SPD_UI_LINE_STYLE" index="0" type="object"><SPD_UI_LINE_STYLE>
<attribute name="NAME" nelem="1" type="string"><value index="0" type="primitive">Solid</value>
</attribute>
<attribute name="ID" nelem="1" type="int"><value index="0" type="primitive">      0</value>
</attribute>
<attribute name="SHOW" nelem="1" type="int"><value index="0" type="primitive">      1</value>
</attribute>
<attribute name="COLOR" nelem="3" type="int"><value index="0" type="primitive">      0</value>
<value index="1" type="primitive">      0</value>
<value index="2" type="primitive">      0</value>
</attribute>
<attribute name="THICKNESS" nelem="1" type="int"><value index="0" type="primitive">      1</value>
</attribute>
<attribute name="OPACITY" nelem="1" type="double"><value index="0" type="primitive"> 1.0000000000000E+000</value>
</attribute>
</SPD_UI_LINE_STYLE></value></attribute>
<attribute name="MIRRORLINE" nelem="1" type="int"><value index="0" type="primitive">      0</value>
</attribute>
<attribute name="DRAWBETWEENPTS" nelem="1" type="int"><value index="0" type="primitive">      0</value>
</attribute>
<attribute name="SEPARATEDBY" nelem="1" type="double"><value index="0" type="primitive"> 0.0000000000000E+000</value>
</attribute>
<attribute name="SEPARATEDUNITS" nelem="1" type="int"><value index="0" type="primitive">      0</value>
</attribute>
<attribute name="SYMBOL" nelem="1" type="object"><value class="SPD_UI_SYMBOL" index="0" type="object"><SPD_UI_SYMBOL>
<attribute name="NAME" nelem="1" type="string"><value index="0" type="primitive">Diamond</value>
</attribute>
<attribute name="ID" nelem="1" type="int"><value index="0" type="primitive">      4</value>
</attribute>
<attribute name="SHOW" nelem="1" type="int"><value index="0" type="primitive">      0</value>
</attribute>
<attribute name="COLOR" nelem="3" type="int"><value index="0" type="primitive">      0</value>
<value index="1" type="primitive">      0</value>
<value index="2" type="primitive">    255</value>
</attribute>
<attribute name="FILL" nelem="1" type="int"><value index="0" type="primitive">      0</value>
</attribute>
<attribute name="SIZE" nelem="1" type="int"><value index="0" type="primitive">     10</value>
</attribute>
</SPD_UI_SYMBOL></value></attribute>
<attribute name="PLOTPOINTS" nelem="1" type="int"><value index="0" type="primitive">      4</value>
</attribute>
<attribute name="EVERYOTHER" nelem="1" type="int"><value index="0" type="primitive">      1</value>
</attribute>
<attribute name="BARLINE" nelem="1" type="object"><value class="SPD_UI_LINE_STYLE" index="0" type="object"><SPD_UI_LINE_STYLE>
<attribute name="NAME" nelem="1" type="string"><value index="0" type="primitive">Solid</value>
</attribute>
<attribute name="ID" nelem="1" type="int"><value index="0" type="primitive">      0</value>
</attribute>
<attribute name="SHOW" nelem="1" type="int"><value index="0" type="primitive">      0</value>
</attribute>
<attribute name="COLOR" nelem="3" type="int"><value index="0" type="primitive">      0</value>
<value index="1" type="primitive">      0</value>
<value index="2" type="primitive">      0</value>
</attribute>
<attribute name="THICKNESS" nelem="1" type="int"><value index="0" type="primitive">      1</value>
</attribute>
<attribute name="OPACITY" nelem="1" type="double"><value index="0" type="primitive"> 1.0000000000000E+000</value>
</attribute>
</SPD_UI_LINE_STYLE></value></attribute>
<attribute name="POSITIVEENDPT" nelem="1" type="string"><value index="0" type="primitive"></value>
</attribute>
<attribute name="NEGATIVEENDPT" nelem="1" type="string"><value index="0" type="primitive"></value>
</attribute>
<attribute name="POSITIVEENDREL" nelem="1" type="int"><value index="0" type="primitive">      0</value>
</attribute>
<attribute name="NEGATIVEENDREL" nelem="1" type="int"><value index="0" type="primitive">      0</value>
</attribute>
<attribute name="MARKSYMBOL" nelem="1" type="object"><value class="SPD_UI_LINE_STYLE" index="0" type="object"><SPD_UI_LINE_STYLE>
<attribute name="NAME" nelem="1" type="string"><value index="0" type="primitive">Solid</value>
</attribute>
<attribute name="ID" nelem="1" type="int"><value index="0" type="primitive">      0</value>
</attribute>
<attribute name="SHOW" nelem="1" type="int"><value index="0" type="primitive">      1</value>
</attribute>
<attribute name="COLOR" nelem="3" type="int"><value index="0" type="primitive">      0</value>
<value index="1" type="primitive">      0</value>
<value index="2" type="primitive">      0</value>
</attribute>
<attribute name="THICKNESS" nelem="1" type="int"><value index="0" type="primitive">      1</value>
</attribute>
<attribute name="OPACITY" nelem="1" type="double"><value index="0" type="primitive"> 1.0000000000000E+000</value>
</attribute>
</SPD_UI_LINE_STYLE></value></attribute>
</SPD_UI_LINE_SETTINGS></value>
</value></attribute>
<attribute name="TRACEFILLSETTINGS" nelem="1" type="object"><value class="IDL_CONTAINER" container_count="0" index="0" type="object"/></attribute>
<attribute name="XAXIS" nelem="1" type="object"><value class="SPD_UI_AXIS_SETTINGS" index="0" type="object"><SPD_UI_AXIS_SETTINGS>
<attribute name="RANGEOPTION" nelem="1" type="int"><value index="0" type="primitive">      0</value>
</attribute>
<attribute name="TOUCHEDRANGEOPTION" nelem="1" type="byte"><value index="0" type="primitive">      0</value>
</attribute>
<attribute name="SCALING" nelem="1" type="int"><value index="0" type="primitive">      0</value>
</attribute>
<attribute name="TOUCHEDSCALING" nelem="1" type="byte"><value index="0" type="primitive">      0</value>
</attribute>
<attribute name="EQUALXYSCALING" nelem="1" type="byte"><value index="0" type="primitive">      0</value>
</attribute>
<attribute name="ISTIMEAXIS" nelem="1" type="int"><value index="0" type="primitive">      1</value>
</attribute>
<attribute name="TOUCHEDISTIMEAXIS" nelem="1" type="byte"><value index="0" type="primitive">      0</value>
</attribute>
<attribute name="RANGEMARGIN" nelem="1" type="double"><value index="0" type="primitive"> 0.0000000000000E+000</value>
</attribute>
<attribute name="TOUCHEDRANGEMARGIN" nelem="1" type="byte"><value index="0" type="primitive">      0</value>
</attribute>
<attribute name="BOUNDSCALING" nelem="1" type="byte"><value index="0" type="primitive">      0</value>
</attribute>
<attribute name="BOUNDFLOATING" nelem="1" type="byte"><value index="0" type="primitive">      0</value>
</attribute>
<attribute name="MINFLOATRANGE" nelem="1" type="double"><value index="0" type="primitive"> 0.0000000000000E+000</value>
</attribute>
<attribute name="MAXFLOATRANGE" nelem="1" type="double"><value index="0" type="primitive"> 0.0000000000000E+000</value>
</attribute>
<attribute name="MINBOUNDRANGE" nelem="1" type="double"><value index="0" type="primitive"> 0.0000000000000E+000</value>
</attribute>
<attribute name="TOUCHEDMINBOUNDRANGE" nelem="1" type="byte"><value index="0" type="primitive">      0</value>
</attribute>
<attribute name="MAXBOUNDRANGE" nelem="1" type="double"><value index="0" type="primitive"> 0.0000000000000E+000</value>
</attribute>
<attribute name="TOUCHEDMAXBOUNDRANGE" nelem="1" type="byte"><value index="0" type="primitive">      0</value>
</attribute>
<attribute name="MINFIXEDRANGE" nelem="1" type="double"><value index="0" type="primitive"> 1.5019776005000E+009</value>
</attribute>
<attribute name="TOUCHEDMINFIXEDRANGE" nelem="1" type="byte"><value index="0" type="primitive">      0</value>
</attribute>
<attribute name="MAXFIXEDRANGE" nelem="1" type="double"><value index="0" type="primitive"> 1.5020639995000E+009</value>
</attribute>
<attribute name="TOUCHEDMAXFIXEDRANGE" nelem="1" type="byte"><value index="0" type="primitive">      0</value>
</attribute>
<attribute name="FLOATINGSPAN" nelem="1" type="double"><value index="0" type="primitive"> 2.0000000000000E+001</value>
</attribute>
<attribute name="FLOATINGCENTER" nelem="1" type="int"><value index="0" type="primitive">      0</value>
</attribute>
<attribute name="MAJORTICKEVERY" nelem="1" type="double"><value index="0" type="primitive"> 1.0000000000000E+000</value>
</attribute>
<attribute name="MINORTICKEVERY" nelem="1" type="double"><value index="0" type="primitive"> 1.0000000000000E+000</value>
</attribute>
<attribute name="MAJORTICKUNITS" nelem="1" type="int"><value index="0" type="primitive">      2</value>
</attribute>
<attribute name="MINORTICKUNITS" nelem="1" type="int"><value index="0" type="primitive">      2</value>
</attribute>
<attribute name="MAJORTICKAUTO" nelem="1" type="int"><value index="0" type="primitive">      1</value>
</attribute>
<attribute name="MINORTICKAUTO" nelem="1" type="int"><value index="0" type="primitive">      1</value>
</attribute>
<attribute name="FIRSTTICKAUTO" nelem="1" type="int"><value index="0" type="primitive">      1</value>
</attribute>
<attribute name="NUMMAJORTICKS" nelem="1" type="long64"><value index="0" type="primitive">                     5</value>
</attribute>
<attribute name="NUMMINORTICKS" nelem="1" type="long64"><value index="0" type="primitive">                     5</value>
</attribute>
<attribute name="FIRSTTICKAT" nelem="1" type="double"><value index="0" type="primitive"> 0.0000000000000E+000</value>
</attribute>
<attribute name="FIRSTTICKUNITS" nelem="1" type="int"><value index="0" type="primitive">      0</value>
</attribute>
<attribute name="TICKSTYLE" nelem="1" type="int"><value index="0" type="primitive">      0</value>
</attribute>
<attribute name="BOTTOMPLACEMENT" nelem="1" type="int"><value index="0" type="primitive">      1</value>
</attribute>
<attribute name="TOPPLACEMENT" nelem="1" type="int"><value index="0" type="primitive">      1</value>
</attribute>
<attribute name="MAJORLENGTH" nelem="1" type="long64"><value index="0" type="primitive">                     7</value>
</attribute>
<attribute name="MINORLENGTH" nelem="1" type="long64"><value index="0" type="primitive">                     3</value>
</attribute>
<attribute name="LOGMINORTICKTYPE" nelem="1" type="long"><value index="0" type="primitive">           1</value>
</attribute>
<attribute name="LINEATZERO" nelem="1" type="int"><value index="0" type="primitive">      0</value>
</attribute>
<attribute name="TOUCHEDLINEATZERO" nelem="1" type="byte"><value index="0" type="primitive">      0</value>
</attribute>
<attribute name="SHOWDATE" nelem="1" type="int"><value index="0" type="primitive">      1</value>
</attribute>
<attribute name="DATESTRING1" nelem="1" type="string"><value index="0" type="primitive">%date</value>
</attribute>
<attribute name="DATESTRING2" nelem="1" type="string"><value index="0" type="primitive">%time</value>
</attribute>
<attribute name="DATEFORMAT1" nelem="1" type="int"><value index="0" type="primitive">      0</value>
</attribute>
<attribute name="DATEFORMAT2" nelem="1" type="int"><value index="0" type="primitive">      0</value>
</attribute>
<attribute name="ANNOTATEAXIS" nelem="1" type="int"><value index="0" type="primitive">      1</value>
</attribute>
<attribute name="PLACEANNOTATION" nelem="1" type="int"><value index="0" type="primitive">      0</value>
</attribute>
<attribute name="ANNOTATEMAJORTICKS" nelem="1" type="int"><value index="0" type="primitive">      1</value>
</attribute>
<attribute name="ANNOTATEEVERY" nelem="1" type="double"><value index="0" type="primitive"> 1.0000000000000E+000</value>
</attribute>
<attribute name="ANNOTATEUNITS" nelem="1" type="int"><value index="0" type="primitive">      2</value>
</attribute>
<attribute name="FIRSTANNOTATION" nelem="1" type="double"><value index="0" type="primitive"> 0.0000000000000E+000</value>
</attribute>
<attribute name="FIRSTANNOTATEUNITS" nelem="1" type="int"><value index="0" type="primitive">      0</value>
</attribute>
<attribute name="ANNOTATERANGEMIN" nelem="1" type="int"><value index="0" type="primitive">      0</value>
</attribute>
<attribute name="ANNOTATERANGEMAX" nelem="1" type="int"><value index="0" type="primitive">      0</value>
</attribute>
<attribute name="TOUCHEDANNOTATERANGEMAX" nelem="1" type="byte"><value index="0" type="primitive">      0</value>
</attribute>
<attribute name="ANNOTATESTYLE" nelem="1" type="int"><value index="0" type="primitive">      5</value>
</attribute>
<attribute name="ANNOTATEORIENTATION" nelem="1" type="int"><value index="0" type="primitive">      0</value>
</attribute>
<attribute name="ANNOTATETEXTOBJECT" nelem="1" type="object"><value class="SPD_UI_TEXT" index="0" type="object"><SPD_UI_TEXT>
<attribute name="VALUE" nelem="1" type="string"><value index="0" type="primitive"></value>
</attribute>
<attribute name="FONT" nelem="1" type="int"><value index="0" type="primitive">      2</value>
</attribute>
<attribute name="FORMAT" nelem="1" type="int"><value index="0" type="primitive">      3</value>
</attribute>
<attribute name="COLOR" nelem="3" type="int"><value index="0" type="primitive">      0</value>
<value index="1" type="primitive">      0</value>
<value index="2" type="primitive">      0</value>
</attribute>
<attribute name="SIZE" nelem="1" type="int"><value index="0" type="primitive">     11</value>
</attribute>
<attribute name="THICKNESS" nelem="1" type="int"><value index="0" type="primitive">      1</value>
</attribute>
<attribute name="SHOW" nelem="1" type="int"><value index="0" type="primitive">      1</value>
</attribute>
</SPD_UI_TEXT></value></attribute>
<attribute name="ANNOTATEEXPONENT" nelem="1" type="int"><value index="0" type="primitive">      0</value>
</attribute>
<attribute name="MAJORGRID" nelem="1" type="object"><value class="NULLOBJ" index="0" type="object"/></attribute>
<attribute name="MINORGRID" nelem="1" type="object"><value class="NULLOBJ" index="0" type="object"/></attribute>
<attribute name="ORIENTATION" nelem="1" type="int"><value index="0" type="primitive">      0</value>
</attribute>
<attribute name="MARGIN" nelem="1" type="long"><value index="0" type="primitive">          15</value>
</attribute>
<attribute name="SHOWLABELS" nelem="1" type="byte"><value index="0" type="primitive">      1</value>
</attribute>
<attribute name="LABELS" nelem="1" type="object"><value class="IDL_CONTAINER" contained_type="SPD_UI_TEXT SPD_UI_TEXT SPD_UI_TEXT SPD_UI_TEXT" container_count="4" index="0" type="object"><value class="SPD_UI_TEXT" index="0" type="object"><SPD_UI_TEXT>
<attribute name="VALUE" nelem="1" type="string"><value index="0" type="primitive"></value>
</attribute>
<attribute name="FONT" nelem="1" type="int"><value index="0" type="primitive">      2</value>
</attribute>
<attribute name="FORMAT" nelem="1" type="int"><value index="0" type="primitive">      3</value>
</attribute>
<attribute name="COLOR" nelem="3" type="int"><value index="0" type="primitive">      0</value>
<value index="1" type="primitive">      0</value>
<value index="2" type="primitive">      0</value>
</attribute>
<attribute name="SIZE" nelem="1" type="int"><value index="0" type="primitive">     11</value>
</attribute>
<attribute name="THICKNESS" nelem="1" type="int"><value index="0" type="primitive">      1</value>
</attribute>
<attribute name="SHOW" nelem="1" type="int"><value index="0" type="primitive">      0</value>
</attribute>
</SPD_UI_TEXT></value>
<value class="SPD_UI_TEXT" index="1" type="object"><SPD_UI_TEXT>
<attribute name="VALUE" nelem="1" type="string"><value index="0" type="primitive"></value>
</attribute>
<attribute name="FONT" nelem="1" type="int"><value index="0" type="primitive">      2</value>
</attribute>
<attribute name="FORMAT" nelem="1" type="int"><value index="0" type="primitive">      3</value>
</attribute>
<attribute name="COLOR" nelem="3" type="int"><value index="0" type="primitive">      0</value>
<value index="1" type="primitive">      0</value>
<value index="2" type="primitive">      0</value>
</attribute>
<attribute name="SIZE" nelem="1" type="int"><value index="0" type="primitive">     11</value>
</attribute>
<attribute name="THICKNESS" nelem="1" type="int"><value index="0" type="primitive">      1</value>
</attribute>
<attribute name="SHOW" nelem="1" type="int"><value index="0" type="primitive">      0</value>
</attribute>
</SPD_UI_TEXT></value>
<value class="SPD_UI_TEXT" index="2" type="object"><SPD_UI_TEXT>
<attribute name="VALUE" nelem="1" type="string"><value index="0" type="primitive"></value>
</attribute>
<attribute name="FONT" nelem="1" type="int"><value index="0" type="primitive">      2</value>
</attribute>
<attribute name="FORMAT" nelem="1" type="int"><value index="0" type="primitive">      3</value>
</attribute>
<attribute name="COLOR" nelem="3" type="int"><value index="0" type="primitive">      0</value>
<value index="1" type="primitive">      0</value>
<value index="2" type="primitive">      0</value>
</attribute>
<attribute name="SIZE" nelem="1" type="int"><value index="0" type="primitive">     11</value>
</attribute>
<attribute name="THICKNESS" nelem="1" type="int"><value index="0" type="primitive">      1</value>
</attribute>
<attribute name="SHOW" nelem="1" type="int"><value index="0" type="primitive">      0</value>
</attribute>
</SPD_UI_TEXT></value>
<value class="SPD_UI_TEXT" index="3" type="object"><SPD_UI_TEXT>
<attribute name="VALUE" nelem="1" type="string"><value index="0" type="primitive"></value>
</attribute>
<attribute name="FONT" nelem="1" type="int"><value index="0" type="primitive">      2</value>
</attribute>
<attribute name="FORMAT" nelem="1" type="int"><value index="0" type="primitive">      3</value>
</attribute>
<attribute name="COLOR" nelem="3" type="int"><value index="0" type="primitive">      0</value>
<value index="1" type="primitive">      0</value>
<value index="2" type="primitive">      0</value>
</attribute>
<attribute name="SIZE" nelem="1" type="int"><value index="0" type="primitive">     11</value>
</attribute>
<attribute name="THICKNESS" nelem="1" type="int"><value index="0" type="primitive">      1</value>
</attribute>
<attribute name="SHOW" nelem="1" type="int"><value index="0" type="primitive">      0</value>
</attribute>
</SPD_UI_TEXT></value>
</value></attribute>
<attribute name="STACKLABELS" nelem="1" type="int"><value index="0" type="primitive">      0</value>
</attribute>
<attribute name="LAZYLABELS" nelem="1" type="int"><value index="0" type="primitive">      1</value>
</attribute>
<attribute name="BLACKLABELS" nelem="1" type="int"><value index="0" type="primitive">      0</value>
</attribute>
<attribute name="AUTOTICKS" nelem="1" type="int"><value index="0" type="primitive">      1</value>
</attribute>
<attribute name="TITLEOBJ" nelem="1" type="object"><value class="SPD_UI_TEXT" index="0" type="object"><SPD_UI_TEXT>
<attribute name="VALUE" nelem="1" type="string"><value index="0" type="primitive"></value>
</attribute>
<attribute name="FONT" nelem="1" type="int"><value index="0" type="primitive">      2</value>
</attribute>
<attribute name="FORMAT" nelem="1" type="int"><value index="0" type="primitive">      3</value>
</attribute>
<attribute name="COLOR" nelem="3" type="int"><value index="0" type="primitive">      0</value>
<value index="1" type="primitive">      0</value>
<value index="2" type="primitive">      0</value>
</attribute>
<attribute name="SIZE" nelem="1" type="int"><value index="0" type="primitive">     11</value>
</attribute>
<attribute name="THICKNESS" nelem="1" type="int"><value index="0" type="primitive">      1</value>
</attribute>
<attribute name="SHOW" nelem="1" type="int"><value index="0" type="primitive">      1</value>
</attribute>
</SPD_UI_TEXT></value></attribute>
<attribute name="SUBTITLEOBJ" nelem="1" type="object"><value class="SPD_UI_TEXT" index="0" type="object"><SPD_UI_TEXT>
<attribute name="VALUE" nelem="1" type="string"><value index="0" type="primitive"></value>
</attribute>
<attribute name="FONT" nelem="1" type="int"><value index="0" type="primitive">      2</value>
</attribute>
<attribute name="FORMAT" nelem="1" type="int"><value index="0" type="primitive">      3</value>
</attribute>
<attribute name="COLOR" nelem="3" type="int"><value index="0" type="primitive">      0</value>
<value index="1" type="primitive">      0</value>
<value index="2" type="primitive">      0</value>
</attribute>
<attribute name="SIZE" nelem="1" type="int"><value index="0" type="primitive">     10</value>
</attribute>
<attribute name="THICKNESS" nelem="1" type="int"><value index="0" type="primitive">      1</value>
</attribute>
<attribute name="SHOW" nelem="1" type="int"><value index="0" type="primitive">      1</value>
</attribute>
</SPD_UI_TEXT></value></attribute>
<attribute name="PLACELABEL" nelem="1" type="int"><value index="0" type="primitive">      0</value>
</attribute>
<attribute name="PLACETITLE" nelem="1" type="int"><value index="0" type="primitive">      0</value>
</attribute>
<attribute name="TITLEORIENTATION" nelem="1" type="int"><value index="0" type="primitive">      0</value>
</attribute>
<attribute name="TITLEMARGIN" nelem="1" type="int"><value index="0" type="primitive">     15</value>
</attribute>
<attribute name="SHOWTITLE" nelem="1" type="byte"><value index="0" type="primitive">      1</value>
</attribute>
<attribute name="LAZYTITLES" nelem="1" type="int"><value index="0" type="primitive">      1</value>
</attribute>
</SPD_UI_AXIS_SETTINGS></value></attribute>
<attribute name="YAXIS" nelem="1" type="object"><value class="SPD_UI_AXIS_SETTINGS" index="0" type="object"><SPD_UI_AXIS_SETTINGS>
<attribute name="RANGEOPTION" nelem="1" type="int"><value index="0" type="primitive">      0</value>
</attribute>
<attribute name="TOUCHEDRANGEOPTION" nelem="1" type="byte"><value index="0" type="primitive">      0</value>
</attribute>
<attribute name="SCALING" nelem="1" type="int"><value index="0" type="primitive">      0</value>
</attribute>
<attribute name="TOUCHEDSCALING" nelem="1" type="byte"><value index="0" type="primitive">      0</value>
</attribute>
<attribute name="EQUALXYSCALING" nelem="1" type="byte"><value index="0" type="primitive">      0</value>
</attribute>
<attribute name="ISTIMEAXIS" nelem="1" type="int"><value index="0" type="primitive">      0</value>
</attribute>
<attribute name="TOUCHEDISTIMEAXIS" nelem="1" type="byte"><value index="0" type="primitive">      0</value>
</attribute>
<attribute name="RANGEMARGIN" nelem="1" type="double"><value index="0" type="primitive"> 2.5000000000000E-001</value>
</attribute>
<attribute name="TOUCHEDRANGEMARGIN" nelem="1" type="byte"><value index="0" type="primitive">      0</value>
</attribute>
<attribute name="BOUNDSCALING" nelem="1" type="byte"><value index="0" type="primitive">      0</value>
</attribute>
<attribute name="BOUNDFLOATING" nelem="1" type="byte"><value index="0" type="primitive">      0</value>
</attribute>
<attribute name="MINFLOATRANGE" nelem="1" type="double"><value index="0" type="primitive"> 0.0000000000000E+000</value>
</attribute>
<attribute name="MAXFLOATRANGE" nelem="1" type="double"><value index="0" type="primitive"> 0.0000000000000E+000</value>
</attribute>
<attribute name="MINBOUNDRANGE" nelem="1" type="double"><value index="0" type="primitive"> 0.0000000000000E+000</value>
</attribute>
<attribute name="TOUCHEDMINBOUNDRANGE" nelem="1" type="byte"><value index="0" type="primitive">      0</value>
</attribute>
<attribute name="MAXBOUNDRANGE" nelem="1" type="double"><value index="0" type="primitive"> 0.0000000000000E+000</value>
</attribute>
<attribute name="TOUCHEDMAXBOUNDRANGE" nelem="1" type="byte"><value index="0" type="primitive">      0</value>
</attribute>
<attribute name="MINFIXEDRANGE" nelem="1" type="double"><value index="0" type="primitive">-9.4353428165798E+000</value>
</attribute>
<attribute name="TOUCHEDMINFIXEDRANGE" nelem="1" type="byte"><value index="0" type="primitive">      0</value>
</attribute>
<attribute name="MAXFIXEDRANGE" nelem="1" type="double"><value index="0" type="primitive"> 1.1916248460951E+001</value>
</attribute>
<attribute name="TOUCHEDMAXFIXEDRANGE" nelem="1" type="byte"><value index="0" type="primitive">      0</value>
</attribute>
<attribute name="FLOATINGSPAN" nelem="1" type="double"><value index="0" type="primitive"> 2.0000000000000E+001</value>
</attribute>
<attribute name="FLOATINGCENTER" nelem="1" type="int"><value index="0" type="primitive">      0</value>
</attribute>
<attribute name="MAJORTICKEVERY" nelem="1" type="double"><value index="0" type="primitive"> 5.0000000000000E+000</value>
</attribute>
<attribute name="MINORTICKEVERY" nelem="1" type="double"><value index="0" type="primitive"> 1.0000000000000E+000</value>
</attribute>
<attribute name="MAJORTICKUNITS" nelem="1" type="int"><value index="0" type="primitive">      0</value>
</attribute>
<attribute name="MINORTICKUNITS" nelem="1" type="int"><value index="0" type="primitive">      2</value>
</attribute>
<attribute name="MAJORTICKAUTO" nelem="1" type="int"><value index="0" type="primitive">      1</value>
</attribute>
<attribute name="MINORTICKAUTO" nelem="1" type="int"><value index="0" type="primitive">      1</value>
</attribute>
<attribute name="FIRSTTICKAUTO" nelem="1" type="int"><value index="0" type="primitive">      1</value>
</attribute>
<attribute name="NUMMAJORTICKS" nelem="1" type="long64"><value index="0" type="primitive">                     5</value>
</attribute>
<attribute name="NUMMINORTICKS" nelem="1" type="long64"><value index="0" type="primitive">                     4</value>
</attribute>
<attribute name="FIRSTTICKAT" nelem="1" type="double"><value index="0" type="primitive"> 0.0000000000000E+000</value>
</attribute>
<attribute name="FIRSTTICKUNITS" nelem="1" type="int"><value index="0" type="primitive">      0</value>
</attribute>
<attribute name="TICKSTYLE" nelem="1" type="int"><value index="0" type="primitive">      0</value>
</attribute>
<attribute name="BOTTOMPLACEMENT" nelem="1" type="int"><value index="0" type="primitive">      1</value>
</attribute>
<attribute name="TOPPLACEMENT" nelem="1" type="int"><value index="0" type="primitive">      1</value>
</attribute>
<attribute name="MAJORLENGTH" nelem="1" type="long64"><value index="0" type="primitive">                     7</value>
</attribute>
<attribute name="MINORLENGTH" nelem="1" type="long64"><value index="0" type="primitive">                     3</value>
</attribute>
<attribute name="LOGMINORTICKTYPE" nelem="1" type="long"><value index="0" type="primitive">           1</value>
</attribute>
<attribute name="LINEATZERO" nelem="1" type="int"><value index="0" type="primitive">      1</value>
</attribute>
<attribute name="TOUCHEDLINEATZERO" nelem="1" type="byte"><value index="0" type="primitive">      0</value>
</attribute>
<attribute name="SHOWDATE" nelem="1" type="int"><value index="0" type="primitive">      0</value>
</attribute>
<attribute name="DATESTRING1" nelem="1" type="string"><value index="0" type="primitive">DOY: %doy</value>
</attribute>
<attribute name="DATESTRING2" nelem="1" type="string"><value index="0" type="primitive">%year-%mon-%day</value>
</attribute>
<attribute name="DATEFORMAT1" nelem="1" type="int"><value index="0" type="primitive">      0</value>
</attribute>
<attribute name="DATEFORMAT2" nelem="1" type="int"><value index="0" type="primitive">      0</value>
</attribute>
<attribute name="ANNOTATEAXIS" nelem="1" type="int"><value index="0" type="primitive">      1</value>
</attribute>
<attribute name="PLACEANNOTATION" nelem="1" type="int"><value index="0" type="primitive">      0</value>
</attribute>
<attribute name="ANNOTATEMAJORTICKS" nelem="1" type="int"><value index="0" type="primitive">      1</value>
</attribute>
<attribute name="ANNOTATEEVERY" nelem="1" type="double"><value index="0" type="primitive"> 1.0000000000000E+000</value>
</attribute>
<attribute name="ANNOTATEUNITS" nelem="1" type="int"><value index="0" type="primitive">      0</value>
</attribute>
<attribute name="FIRSTANNOTATION" nelem="1" type="double"><value index="0" type="primitive"> 0.0000000000000E+000</value>
</attribute>
<attribute name="FIRSTANNOTATEUNITS" nelem="1" type="int"><value index="0" type="primitive">      0</value>
</attribute>
<attribute name="ANNOTATERANGEMIN" nelem="1" type="int"><value index="0" type="primitive">      0</value>
</attribute>
<attribute name="ANNOTATERANGEMAX" nelem="1" type="int"><value index="0" type="primitive">      0</value>
</attribute>
<attribute name="TOUCHEDANNOTATERANGEMAX" nelem="1" type="byte"><value index="0" type="primitive">      0</value>
</attribute>
<attribute name="ANNOTATESTYLE" nelem="1" type="int"><value index="0" type="primitive">      4</value>
</attribute>
<attribute name="ANNOTATEORIENTATION" nelem="1" type="int"><value index="0" type="primitive">      0</value>
</attribute>
<attribute name="ANNOTATETEXTOBJECT" nelem="1" type="object"><value class="SPD_UI_TEXT" index="0" type="object"><SPD_UI_TEXT>
<attribute name="VALUE" nelem="1" type="string"><value index="0" type="primitive"></value>
</attribute>
<attribute name="FONT" nelem="1" type="int"><value index="0" type="primitive">      2</value>
</attribute>
<attribute name="FORMAT" nelem="1" type="int"><value index="0" type="primitive">      3</value>
</attribute>
<attribute name="COLOR" nelem="3" type="int"><value index="0" type="primitive">      0</value>
<value index="1" type="primitive">      0</value>
<value index="2" type="primitive">      0</value>
</attribute>
<attribute name="SIZE" nelem="1" type="int"><value index="0" type="primitive">     11</value>
</attribute>
<attribute name="THICKNESS" nelem="1" type="int"><value index="0" type="primitive">      1</value>
</attribute>
<attribute name="SHOW" nelem="1" type="int"><value index="0" type="primitive">      1</value>
</attribute>
</SPD_UI_TEXT></value></attribute>
<attribute name="ANNOTATEEXPONENT" nelem="1" type="int"><value index="0" type="primitive">      0</value>
</attribute>
<attribute name="MAJORGRID" nelem="1" type="object"><value class="SPD_UI_LINE_STYLE" index="0" type="object"><SPD_UI_LINE_STYLE>
<attribute name="NAME" nelem="1" type="string"><value index="0" type="primitive">Solid</value>
</attribute>
<attribute name="ID" nelem="1" type="int"><value index="0" type="primitive">      0</value>
</attribute>
<attribute name="SHOW" nelem="1" type="int"><value index="0" type="primitive">      0</value>
</attribute>
<attribute name="COLOR" nelem="3" type="int"><value index="0" type="primitive">      0</value>
<value index="1" type="primitive">      0</value>
<value index="2" type="primitive">      0</value>
</attribute>
<attribute name="THICKNESS" nelem="1" type="int"><value index="0" type="primitive">      1</value>
</attribute>
<attribute name="OPACITY" nelem="1" type="double"><value index="0" type="primitive"> 1.0000000000000E+000</value>
</attribute>
</SPD_UI_LINE_STYLE></value></attribute>
<attribute name="MINORGRID" nelem="1" type="object"><value class="SPD_UI_LINE_STYLE" index="0" type="object"><SPD_UI_LINE_STYLE>
<attribute name="NAME" nelem="1" type="string"><value index="0" type="primitive">Solid</value>
</attribute>
<attribute name="ID" nelem="1" type="int"><value index="0" type="primitive">      0</value>
</attribute>
<attribute name="SHOW" nelem="1" type="int"><value index="0" type="primitive">      0</value>
</attribute>
<attribute name="COLOR" nelem="3" type="int"><value index="0" type="primitive">      0</value>
<value index="1" type="primitive">      0</value>
<value index="2" type="primitive">      0</value>
</attribute>
<attribute name="THICKNESS" nelem="1" type="int"><value index="0" type="primitive">      1</value>
</attribute>
<attribute name="OPACITY" nelem="1" type="double"><value index="0" type="primitive"> 1.0000000000000E+000</value>
</attribute>
</SPD_UI_LINE_STYLE></value></attribute>
<attribute name="ORIENTATION" nelem="1" type="int"><value index="0" type="primitive">      1</value>
</attribute>
<attribute name="MARGIN" nelem="1" type="long"><value index="0" type="primitive">           5</value>
</attribute>
<attribute name="SHOWLABELS" nelem="1" type="byte"><value index="0" type="primitive">      1</value>
</attribute>
<attribute name="LABELS" nelem="1" type="object"><value class="IDL_CONTAINER" contained_type="SPD_UI_TEXT SPD_UI_TEXT SPD_UI_TEXT SPD_UI_TEXT" container_count="4" index="0" type="object"><value class="SPD_UI_TEXT" index="0" type="object"><SPD_UI_TEXT>
<attribute name="VALUE" nelem="1" type="string"><value index="0" type="primitive">Bx</value>
</attribute>
<attribute name="FONT" nelem="1" type="int"><value index="0" type="primitive">      2</value>
</attribute>
<attribute name="FORMAT" nelem="1" type="int"><value index="0" type="primitive">      3</value>
</attribute>
<attribute name="COLOR" nelem="3" type="int"><value index="0" type="primitive">      0</value>
<value index="1" type="primitive">      0</value>
<value index="2" type="primitive">    255</value>
</attribute>
<attribute name="SIZE" nelem="1" type="int"><value index="0" type="primitive">     11</value>
</attribute>
<attribute name="THICKNESS" nelem="1" type="int"><value index="0" type="primitive">      1</value>
</attribute>
<attribute name="SHOW" nelem="1" type="int"><value index="0" type="primitive">      1</value>
</attribute>
</SPD_UI_TEXT></value>
<value class="SPD_UI_TEXT" index="1" type="object"><SPD_UI_TEXT>
<attribute name="VALUE" nelem="1" type="string"><value index="0" type="primitive">By</value>
</attribute>
<attribute name="FONT" nelem="1" type="int"><value index="0" type="primitive">      2</value>
</attribute>
<attribute name="FORMAT" nelem="1" type="int"><value index="0" type="primitive">      3</value>
</attribute>
<attribute name="COLOR" nelem="3" type="int"><value index="0" type="primitive">      0</value>
<value index="1" type="primitive">    255</value>
<value index="2" type="primitive">      0</value>
</attribute>
<attribute name="SIZE" nelem="1" type="int"><value index="0" type="primitive">     11</value>
</attribute>
<attribute name="THICKNESS" nelem="1" type="int"><value index="0" type="primitive">      1</value>
</attribute>
<attribute name="SHOW" nelem="1" type="int"><value index="0" type="primitive">      1</value>
</attribute>
</SPD_UI_TEXT></value>
<value class="SPD_UI_TEXT" index="2" type="object"><SPD_UI_TEXT>
<attribute name="VALUE" nelem="1" type="string"><value index="0" type="primitive">Bz</value>
</attribute>
<attribute name="FONT" nelem="1" type="int"><value index="0" type="primitive">      2</value>
</attribute>
<attribute name="FORMAT" nelem="1" type="int"><value index="0" type="primitive">      3</value>
</attribute>
<attribute name="COLOR" nelem="3" type="int"><value index="0" type="primitive">    255</value>
<value index="1" type="primitive">      0</value>
<value index="2" type="primitive">      0</value>
</attribute>
<attribute name="SIZE" nelem="1" type="int"><value index="0" type="primitive">     11</value>
</attribute>
<attribute name="THICKNESS" nelem="1" type="int"><value index="0" type="primitive">      1</value>
</attribute>
<attribute name="SHOW" nelem="1" type="int"><value index="0" type="primitive">      1</value>
</attribute>
</SPD_UI_TEXT></value>
<value class="SPD_UI_TEXT" index="3" type="object"><SPD_UI_TEXT>
<attribute name="VALUE" nelem="1" type="string"><value index="0" type="primitive">Bt</value>
</attribute>
<attribute name="FONT" nelem="1" type="int"><value index="0" type="primitive">      2</value>
</attribute>
<attribute name="FORMAT" nelem="1" type="int"><value index="0" type="primitive">      3</value>
</attribute>
<attribute name="COLOR" nelem="3" type="int"><value index="0" type="primitive">      0</value>
<value index="1" type="primitive">      0</value>
<value index="2" type="primitive">      0</value>
</attribute>
<attribute name="SIZE" nelem="1" type="int"><value index="0" type="primitive">     11</value>
</attribute>
<attribute name="THICKNESS" nelem="1" type="int"><value index="0" type="primitive">      1</value>
</attribute>
<attribute name="SHOW" nelem="1" type="int"><value index="0" type="primitive">      1</value>
</attribute>
</SPD_UI_TEXT></value>
</value></attribute>
<attribute name="STACKLABELS" nelem="1" type="int"><value index="0" type="primitive">      0</value>
</attribute>
<attribute name="LAZYLABELS" nelem="1" type="int"><value index="0" type="primitive">      1</value>
</attribute>
<attribute name="BLACKLABELS" nelem="1" type="int"><value index="0" type="primitive">      0</value>
</attribute>
<attribute name="AUTOTICKS" nelem="1" type="int"><value index="0" type="primitive">      1</value>
</attribute>
<attribute name="TITLEOBJ" nelem="1" type="object"><value class="SPD_UI_TEXT" index="0" type="object"><SPD_UI_TEXT>
<attribute name="VALUE" nelem="1" type="string"><value index="0" type="primitive">B (GSE)</value>
</attribute>
<attribute name="FONT" nelem="1" type="int"><value index="0" type="primitive">      2</value>
</attribute>
<attribute name="FORMAT" nelem="1" type="int"><value index="0" type="primitive">      3</value>
</attribute>
<attribute name="COLOR" nelem="3" type="int"><value index="0" type="primitive">      0</value>
<value index="1" type="primitive">      0</value>
<value index="2" type="primitive">      0</value>
</attribute>
<attribute name="SIZE" nelem="1" type="int"><value index="0" type="primitive">     11</value>
</attribute>
<attribute name="THICKNESS" nelem="1" type="int"><value index="0" type="primitive">      1</value>
</attribute>
<attribute name="SHOW" nelem="1" type="int"><value index="0" type="primitive">      1</value>
</attribute>
</SPD_UI_TEXT></value></attribute>
<attribute name="SUBTITLEOBJ" nelem="1" type="object"><value class="SPD_UI_TEXT" index="0" type="object"><SPD_UI_TEXT>
<attribute name="VALUE" nelem="1" type="string"><value index="0" type="primitive">[nT]</value>
</attribute>
<attribute name="FONT" nelem="1" type="int"><value index="0" type="primitive">      2</value>
</attribute>
<attribute name="FORMAT" nelem="1" type="int"><value index="0" type="primitive">      3</value>
</attribute>
<attribute name="COLOR" nelem="3" type="int"><value index="0" type="primitive">      0</value>
<value index="1" type="primitive">      0</value>
<value index="2" type="primitive">      0</value>
</attribute>
<attribute name="SIZE" nelem="1" type="int"><value index="0" type="primitive">     10</value>
</attribute>
<attribute name="THICKNESS" nelem="1" type="int"><value index="0" type="primitive">      1</value>
</attribute>
<attribute name="SHOW" nelem="1" type="int"><value index="0" type="primitive">      1</value>
</attribute>
</SPD_UI_TEXT></value></attribute>
<attribute name="PLACELABEL" nelem="1" type="int"><value index="0" type="primitive">      1</value>
</attribute>
<attribute name="PLACETITLE" nelem="1" type="int"><value index="0" type="primitive">      0</value>
</attribute>
<attribute name="TITLEORIENTATION" nelem="1" type="int"><value index="0" type="primitive">      1</value>
</attribute>
<attribute name="TITLEMARGIN" nelem="1" type="int"><value index="0" type="primitive">     35</value>
</attribute>
<attribute name="SHOWTITLE" nelem="1" type="byte"><value index="0" type="primitive">      1</value>
</attribute>
<attribute name="LAZYTITLES" nelem="1" type="int"><value index="0" type="primitive">      1</value>
</attribute>
</SPD_UI_AXIS_SETTINGS></value></attribute>
<attribute name="ZAXIS" nelem="1" type="object"><value class="NULLOBJ" index="0" type="object"/></attribute>
<attribute name="TRACKING" nelem="1" type="int"><value index="0" type="primitive">      1</value>
</attribute>
<attribute name="ISACTIVE" nelem="1" type="int"><value index="0" type="primitive">      1</value>
</attribute>
<attribute name="VARIABLES" nelem="1" type="object"><value class="IDL_CONTAINER" container_count="0" index="0" type="object"/></attribute>
<attribute name="MARKERS" nelem="1" type="object"><value class="IDL_CONTAINER" container_count="0" index="0" type="object"/></attribute>
<attribute name="SHOWVARIABLES" nelem="1" type="int"><value index="0" type="primitive">      1</value>
</attribute>
<attribute name="LABELMARGIN" nelem="1" type="int"><value index="0" type="primitive">     20</value>
</attribute>
<attribute name="SYNCFLAG" nelem="1" type="int"><value index="0" type="primitive">      1</value>
</attribute>
<attribute name="LEGENDSETTINGS" nelem="1" type="object"><value class="SPD_UI_LEGEND" index="0" type="object"><SPD_UI_LEGEND>
<attribute name="ENABLED" nelem="1" type="int"><value index="0" type="primitive">      1</value>
</attribute>
<attribute name="FONT" nelem="1" type="int"><value index="0" type="primitive">      2</value>
</attribute>
<attribute name="SIZE" nelem="1" type="int"><value index="0" type="primitive">     12</value>
</attribute>
<attribute name="FORMAT" nelem="1" type="int"><value index="0" type="primitive">      3</value>
</attribute>
<attribute name="COLOR" nelem="3" type="int"><value index="0" type="primitive">      0</value>
<value index="1" type="primitive">      0</value>
<value index="2" type="primitive">      0</value>
</attribute>
<attribute name="VSPACING" nelem="1" type="int"><value index="0" type="primitive">      2</value>
</attribute>
<attribute name="BGCOLOR" nelem="3" type="int"><value index="0" type="primitive">    255</value>
<value index="1" type="primitive">    255</value>
<value index="2" type="primitive">    255</value>
</attribute>
<attribute name="FRAMETHICKNESS" nelem="1" type="int"><value index="0" type="primitive">      1</value>
</attribute>
<attribute name="BORDERCOLOR" nelem="3" type="int"><value index="0" type="primitive">      0</value>
<value index="1" type="primitive">      0</value>
<value index="2" type="primitive">      0</value>
</attribute>
<attribute name="BOTTOM" nelem="1" type="float"><value index="0" type="primitive"> 0.000000E+000</value>
</attribute>
<attribute name="BVALUE" nelem="1" type="double"><value index="0" type="primitive"> 4.5285710270315E+001</value>
</attribute>
<attribute name="BUNIT" nelem="1" type="int"><value index="0" type="primitive">      0</value>
</attribute>
<attribute name="LEFT" nelem="1" type="float"><value index="0" type="primitive"> 0.000000E+000</value>
</attribute>
<attribute name="LVALUE" nelem="1" type="double"><value index="0" type="primitive"> 3.3099999701485E+002</value>
</attribute>
<attribute name="LUNIT" nelem="1" type="int"><value index="0" type="primitive">      0</value>
</attribute>
<attribute name="WIDTH" nelem="1" type="float"><value index="0" type="primitive"> 0.000000E+000</value>
</attribute>
<attribute name="WVALUE" nelem="1" type="double"><value index="0" type="primitive"> 2.3799999474353E+002</value>
</attribute>
<attribute name="WUNIT" nelem="1" type="int"><value index="0" type="primitive">      0</value>
</attribute>
<attribute name="HEIGHT" nelem="1" type="float"><value index="0" type="primitive"> 0.000000E+000</value>
</attribute>
<attribute name="HVALUE" nelem="1" type="double"><value index="0" type="primitive"> 8.6000002935433E+001</value>
</attribute>
<attribute name="HUNIT" nelem="1" type="int"><value index="0" type="primitive">      0</value>
</attribute>
<attribute name="XAXISVALUE" nelem="1" type="string"><value index="0" type="primitive">X Axis Time</value>
</attribute>
<attribute name="XAXISVALENABLED" nelem="1" type="int"><value index="0" type="primitive">      1</value>
</attribute>
<attribute name="YAXISVALUE" nelem="1" type="string"><value index="0" type="primitive">Y Axis Value</value>
</attribute>
<attribute name="YAXISVALENABLED" nelem="1" type="int"><value index="0" type="primitive">      1</value>
</attribute>
<attribute name="CUSTOMTRACESSET" nelem="1" type="int"><value index="0" type="primitive">      0</value>
</attribute>
<attribute name="XISTIME" nelem="1" type="int"><value index="0" type="primitive">      1</value>
</attribute>
<attribute name="YISTIME" nelem="1" type="int"><value index="0" type="primitive">      0</value>
</attribute>
<attribute name="ZISTIME" nelem="1" type="int"><value index="0" type="primitive">      0</value>
</attribute>
<attribute name="NOTATIONSET" nelem="1" type="int"><value index="0" type="primitive">      0</value>
</attribute>
<attribute name="TIMEFORMAT" nelem="1" type="int"><value index="0" type="primitive">      6</value>
</attribute>
<attribute name="NUMFORMAT" nelem="1" type="int"><value index="0" type="primitive">      5</value>
</attribute>
</SPD_UI_LEGEND></value></attribute>
</SPD_UI_PANEL></value>
<value class="SPD_UI_PANEL" index="2" type="object"><SPD_UI_PANEL>
<attribute name="NAME" nelem="1" type="string"><value index="0" type="primitive">Panel: 3</value>
</attribute>
<attribute name="ID" nelem="1" type="int"><value index="0" type="primitive">      2</value>
</attribute>
<attribute name="WINDOWID" nelem="1" type="int"><value index="0" type="primitive">     -1</value>
</attribute>
<attribute name="SETTINGS" nelem="1" type="object"><value class="SPD_UI_PANEL_SETTINGS" index="0" type="object"><SPD_UI_PANEL_SETTINGS>
<attribute name="TITLEOBJ" nelem="1" type="object"><value class="SPD_UI_TEXT" index="0" type="object"><SPD_UI_TEXT>
<attribute name="VALUE" nelem="1" type="string"><value index="0" type="primitive"></value>
</attribute>
<attribute name="FONT" nelem="1" type="int"><value index="0" type="primitive">      2</value>
</attribute>
<attribute name="FORMAT" nelem="1" type="int"><value index="0" type="primitive">      3</value>
</attribute>
<attribute name="COLOR" nelem="3" type="int"><value index="0" type="primitive">      0</value>
<value index="1" type="primitive">      0</value>
<value index="2" type="primitive">      0</value>
</attribute>
<attribute name="SIZE" nelem="1" type="int"><value index="0" type="primitive">     10</value>
</attribute>
<attribute name="THICKNESS" nelem="1" type="int"><value index="0" type="primitive">      1</value>
</attribute>
<attribute name="SHOW" nelem="1" type="int"><value index="0" type="primitive">      1</value>
</attribute>
</SPD_UI_TEXT></value></attribute>
<attribute name="TITLEMARGIN" nelem="1" type="int"><value index="0" type="primitive">      5</value>
</attribute>
<attribute name="ROW" nelem="1" type="int"><value index="0" type="primitive">      3</value>
</attribute>
<attribute name="COL" nelem="1" type="int"><value index="0" type="primitive">      1</value>
</attribute>
<attribute name="RSPAN" nelem="1" type="int"><value index="0" type="primitive">      1</value>
</attribute>
<attribute name="CSPAN" nelem="1" type="int"><value index="0" type="primitive">      1</value>
</attribute>
<attribute name="BOTTOM" nelem="1" type="float"><value index="0" type="primitive"> 0.000000E+000</value>
</attribute>
<attribute name="BVALUE" nelem="1" type="double"><value index="0" type="primitive">-1.0000000000000E+000</value>
</attribute>
<attribute name="BUNIT" nelem="1" type="int"><value index="0" type="primitive">      0</value>
</attribute>
<attribute name="LEFT" nelem="1" type="float"><value index="0" type="primitive"> 0.000000E+000</value>
</attribute>
<attribute name="LVALUE" nelem="1" type="double"><value index="0" type="primitive">-1.0000000000000E+000</value>
</attribute>
<attribute name="LUNIT" nelem="1" type="int"><value index="0" type="primitive">      0</value>
</attribute>
<attribute name="WIDTH" nelem="1" type="float"><value index="0" type="primitive"> 0.000000E+000</value>
</attribute>
<attribute name="WVALUE" nelem="1" type="double"><value index="0" type="primitive">-1.0000000000000E+000</value>
</attribute>
<attribute name="WUNIT" nelem="1" type="int"><value index="0" type="primitive">      0</value>
</attribute>
<attribute name="HEIGHT" nelem="1" type="float"><value index="0" type="primitive"> 0.000000E+000</value>
</attribute>
<attribute name="HVALUE" nelem="1" type="double"><value index="0" type="primitive">-1.0000000000000E+000</value>
</attribute>
<attribute name="HUNIT" nelem="1" type="int"><value index="0" type="primitive">      0</value>
</attribute>
<attribute name="RELVERTSIZE" nelem="1" type="int"><value index="0" type="primitive">    100</value>
</attribute>
<attribute name="BACKGROUNDCOLOR" nelem="3" type="int"><value index="0" type="primitive">    255</value>
<value index="1" type="primitive">    255</value>
<value index="2" type="primitive">    255</value>
</attribute>
<attribute name="FRAMECOLOR" nelem="3" type="int"><value index="0" type="primitive">      0</value>
<value index="1" type="primitive">      0</value>
<value index="2" type="primitive">      0</value>
</attribute>
<attribute name="FRAMETHICK" nelem="1" type="int"><value index="0" type="primitive">      1</value>
</attribute>
</SPD_UI_PANEL_SETTINGS></value></attribute>
<attribute name="TRACESETTINGS" nelem="1" type="object"><value class="IDL_CONTAINER" contained_type="SPD_UI_LINE_SETTINGS SPD_UI_LINE_SETTINGS SPD_UI_LINE_SETTINGS" container_count="3" index="0" type="object"><value class="SPD_UI_LINE_SETTINGS" index="0" type="object"><SPD_UI_LINE_SETTINGS>
<attribute name="DATAX" nelem="1" type="string"><value index="0" type="primitive">thd_fgs_time</value>
</attribute>
<attribute name="DATAY" nelem="1" type="string"><value index="0" type="primitive">thd_fgs_x</value>
</attribute>
<attribute name="LINESTYLE" nelem="1" type="object"><value class="SPD_UI_LINE_STYLE" index="0" type="object"><SPD_UI_LINE_STYLE>
<attribute name="NAME" nelem="1" type="string"><value index="0" type="primitive">Solid</value>
</attribute>
<attribute name="ID" nelem="1" type="int"><value index="0" type="primitive">      0</value>
</attribute>
<attribute name="SHOW" nelem="1" type="int"><value index="0" type="primitive">      1</value>
</attribute>
<attribute name="COLOR" nelem="3" type="int"><value index="0" type="primitive">      0</value>
<value index="1" type="primitive">      0</value>
<value index="2" type="primitive">    255</value>
</attribute>
<attribute name="THICKNESS" nelem="1" type="int"><value index="0" type="primitive">      1</value>
</attribute>
<attribute name="OPACITY" nelem="1" type="double"><value index="0" type="primitive"> 1.0000000000000E+000</value>
</attribute>
</SPD_UI_LINE_STYLE></value></attribute>
<attribute name="MIRRORLINE" nelem="1" type="int"><value index="0" type="primitive">      0</value>
</attribute>
<attribute name="DRAWBETWEENPTS" nelem="1" type="int"><value index="0" type="primitive">      0</value>
</attribute>
<attribute name="SEPARATEDBY" nelem="1" type="double"><value index="0" type="primitive"> 0.0000000000000E+000</value>
</attribute>
<attribute name="SEPARATEDUNITS" nelem="1" type="int"><value index="0" type="primitive">      0</value>
</attribute>
<attribute name="SYMBOL" nelem="1" type="object"><value class="SPD_UI_SYMBOL" index="0" type="object"><SPD_UI_SYMBOL>
<attribute name="NAME" nelem="1" type="string"><value index="0" type="primitive">Diamond</value>
</attribute>
<attribute name="ID" nelem="1" type="int"><value index="0" type="primitive">      4</value>
</attribute>
<attribute name="SHOW" nelem="1" type="int"><value index="0" type="primitive">      0</value>
</attribute>
<attribute name="COLOR" nelem="3" type="int"><value index="0" type="primitive">      0</value>
<value index="1" type="primitive">      0</value>
<value index="2" type="primitive">    255</value>
</attribute>
<attribute name="FILL" nelem="1" type="int"><value index="0" type="primitive">      0</value>
</attribute>
<attribute name="SIZE" nelem="1" type="int"><value index="0" type="primitive">     10</value>
</attribute>
</SPD_UI_SYMBOL></value></attribute>
<attribute name="PLOTPOINTS" nelem="1" type="int"><value index="0" type="primitive">      4</value>
</attribute>
<attribute name="EVERYOTHER" nelem="1" type="int"><value index="0" type="primitive">      1</value>
</attribute>
<attribute name="BARLINE" nelem="1" type="object"><value class="SPD_UI_LINE_STYLE" index="0" type="object"><SPD_UI_LINE_STYLE>
<attribute name="NAME" nelem="1" type="string"><value index="0" type="primitive">Solid</value>
</attribute>
<attribute name="ID" nelem="1" type="int"><value index="0" type="primitive">      0</value>
</attribute>
<attribute name="SHOW" nelem="1" type="int"><value index="0" type="primitive">      0</value>
</attribute>
<attribute name="COLOR" nelem="3" type="int"><value index="0" type="primitive">      0</value>
<value index="1" type="primitive">      0</value>
<value index="2" type="primitive">      0</value>
</attribute>
<attribute name="THICKNESS" nelem="1" type="int"><value index="0" type="primitive">      1</value>
</attribute>
<attribute name="OPACITY" nelem="1" type="double"><value index="0" type="primitive"> 1.0000000000000E+000</value>
</attribute>
</SPD_UI_LINE_STYLE></value></attribute>
<attribute name="POSITIVEENDPT" nelem="1" type="string"><value index="0" type="primitive"></value>
</attribute>
<attribute name="NEGATIVEENDPT" nelem="1" type="string"><value index="0" type="primitive"></value>
</attribute>
<attribute name="POSITIVEENDREL" nelem="1" type="int"><value index="0" type="primitive">      0</value>
</attribute>
<attribute name="NEGATIVEENDREL" nelem="1" type="int"><value index="0" type="primitive">      0</value>
</attribute>
<attribute name="MARKSYMBOL" nelem="1" type="object"><value class="SPD_UI_LINE_STYLE" index="0" type="object"><SPD_UI_LINE_STYLE>
<attribute name="NAME" nelem="1" type="string"><value index="0" type="primitive">Solid</value>
</attribute>
<attribute name="ID" nelem="1" type="int"><value index="0" type="primitive">      0</value>
</attribute>
<attribute name="SHOW" nelem="1" type="int"><value index="0" type="primitive">      1</value>
</attribute>
<attribute name="COLOR" nelem="3" type="int"><value index="0" type="primitive">      0</value>
<value index="1" type="primitive">      0</value>
<value index="2" type="primitive">      0</value>
</attribute>
<attribute name="THICKNESS" nelem="1" type="int"><value index="0" type="primitive">      1</value>
</attribute>
<attribute name="OPACITY" nelem="1" type="double"><value index="0" type="primitive"> 1.0000000000000E+000</value>
</attribute>
</SPD_UI_LINE_STYLE></value></attribute>
</SPD_UI_LINE_SETTINGS></value>
<value class="SPD_UI_LINE_SETTINGS" index="1" type="object"><SPD_UI_LINE_SETTINGS>
<attribute name="DATAX" nelem="1" type="string"><value index="0" type="primitive">thd_fgs_time</value>
</attribute>
<attribute name="DATAY" nelem="1" type="string"><value index="0" type="primitive">thd_fgs_y</value>
</attribute>
<attribute name="LINESTYLE" nelem="1" type="object"><value class="SPD_UI_LINE_STYLE" index="0" type="object"><SPD_UI_LINE_STYLE>
<attribute name="NAME" nelem="1" type="string"><value index="0" type="primitive">Solid</value>
</attribute>
<attribute name="ID" nelem="1" type="int"><value index="0" type="primitive">      0</value>
</attribute>
<attribute name="SHOW" nelem="1" type="int"><value index="0" type="primitive">      1</value>
</attribute>
<attribute name="COLOR" nelem="3" type="int"><value index="0" type="primitive">      0</value>
<value index="1" type="primitive">    255</value>
<value index="2" type="primitive">      0</value>
</attribute>
<attribute name="THICKNESS" nelem="1" type="int"><value index="0" type="primitive">      1</value>
</attribute>
<attribute name="OPACITY" nelem="1" type="double"><value index="0" type="primitive"> 1.0000000000000E+000</value>
</attribute>
</SPD_UI_LINE_STYLE></value></attribute>
<attribute name="MIRRORLINE" nelem="1" type="int"><value index="0" type="primitive">      0</value>
</attribute>
<attribute name="DRAWBETWEENPTS" nelem="1" type="int"><value index="0" type="primitive">      0</value>
</attribute>
<attribute name="SEPARATEDBY" nelem="1" type="double"><value index="0" type="primitive"> 0.0000000000000E+000</value>
</attribute>
<attribute name="SEPARATEDUNITS" nelem="1" type="int"><value index="0" type="primitive">      0</value>
</attribute>
<attribute name="SYMBOL" nelem="1" type="object"><value class="SPD_UI_SYMBOL" index="0" type="object"><SPD_UI_SYMBOL>
<attribute name="NAME" nelem="1" type="string"><value index="0" type="primitive">Diamond</value>
</attribute>
<attribute name="ID" nelem="1" type="int"><value index="0" type="primitive">      4</value>
</attribute>
<attribute name="SHOW" nelem="1" type="int"><value index="0" type="primitive">      0</value>
</attribute>
<attribute name="COLOR" nelem="3" type="int"><value index="0" type="primitive">      0</value>
<value index="1" type="primitive">    255</value>
<value index="2" type="primitive">      0</value>
</attribute>
<attribute name="FILL" nelem="1" type="int"><value index="0" type="primitive">      0</value>
</attribute>
<attribute name="SIZE" nelem="1" type="int"><value index="0" type="primitive">     10</value>
</attribute>
</SPD_UI_SYMBOL></value></attribute>
<attribute name="PLOTPOINTS" nelem="1" type="int"><value index="0" type="primitive">      4</value>
</attribute>
<attribute name="EVERYOTHER" nelem="1" type="int"><value index="0" type="primitive">      1</value>
</attribute>
<attribute name="BARLINE" nelem="1" type="object"><value class="SPD_UI_LINE_STYLE" index="0" type="object"><SPD_UI_LINE_STYLE>
<attribute name="NAME" nelem="1" type="string"><value index="0" type="primitive">Solid</value>
</attribute>
<attribute name="ID" nelem="1" type="int"><value index="0" type="primitive">      0</value>
</attribute>
<attribute name="SHOW" nelem="1" type="int"><value index="0" type="primitive">      0</value>
</attribute>
<attribute name="COLOR" nelem="3" type="int"><value index="0" type="primitive">      0</value>
<value index="1" type="primitive">      0</value>
<value index="2" type="primitive">      0</value>
</attribute>
<attribute name="THICKNESS" nelem="1" type="int"><value index="0" type="primitive">      1</value>
</attribute>
<attribute name="OPACITY" nelem="1" type="double"><value index="0" type="primitive"> 1.0000000000000E+000</value>
</attribute>
</SPD_UI_LINE_STYLE></value></attribute>
<attribute name="POSITIVEENDPT" nelem="1" type="string"><value index="0" type="primitive"></value>
</attribute>
<attribute name="NEGATIVEENDPT" nelem="1" type="string"><value index="0" type="primitive"></value>
</attribute>
<attribute name="POSITIVEENDREL" nelem="1" type="int"><value index="0" type="primitive">      0</value>
</attribute>
<attribute name="NEGATIVEENDREL" nelem="1" type="int"><value index="0" type="primitive">      0</value>
</attribute>
<attribute name="MARKSYMBOL" nelem="1" type="object"><value class="SPD_UI_LINE_STYLE" index="0" type="object"><SPD_UI_LINE_STYLE>
<attribute name="NAME" nelem="1" type="string"><value index="0" type="primitive">Solid</value>
</attribute>
<attribute name="ID" nelem="1" type="int"><value index="0" type="primitive">      0</value>
</attribute>
<attribute name="SHOW" nelem="1" type="int"><value index="0" type="primitive">      1</value>
</attribute>
<attribute name="COLOR" nelem="3" type="int"><value index="0" type="primitive">      0</value>
<value index="1" type="primitive">      0</value>
<value index="2" type="primitive">      0</value>
</attribute>
<attribute name="THICKNESS" nelem="1" type="int"><value index="0" type="primitive">      1</value>
</attribute>
<attribute name="OPACITY" nelem="1" type="double"><value index="0" type="primitive"> 1.0000000000000E+000</value>
</attribute>
</SPD_UI_LINE_STYLE></value></attribute>
</SPD_UI_LINE_SETTINGS></value>
<value class="SPD_UI_LINE_SETTINGS" index="2" type="object"><SPD_UI_LINE_SETTINGS>
<attribute name="DATAX" nelem="1" type="string"><value index="0" type="primitive">thd_fgs_time</value>
</attribute>
<attribute name="DATAY" nelem="1" type="string"><value index="0" type="primitive">thd_fgs_z</value>
</attribute>
<attribute name="LINESTYLE" nelem="1" type="object"><value class="SPD_UI_LINE_STYLE" index="0" type="object"><SPD_UI_LINE_STYLE>
<attribute name="NAME" nelem="1" type="string"><value index="0" type="primitive">Solid</value>
</attribute>
<attribute name="ID" nelem="1" type="int"><value index="0" type="primitive">      0</value>
</attribute>
<attribute name="SHOW" nelem="1" type="int"><value index="0" type="primitive">      1</value>
</attribute>
<attribute name="COLOR" nelem="3" type="int"><value index="0" type="primitive">    255</value>
<value index="1" type="primitive">      0</value>
<value index="2" type="primitive">      0</value>
</attribute>
<attribute name="THICKNESS" nelem="1" type="int"><value index="0" type="primitive">      1</value>
</attribute>
<attribute name="OPACITY" nelem="1" type="double"><value index="0" type="primitive"> 1.0000000000000E+000</value>
</attribute>
</SPD_UI_LINE_STYLE></value></attribute>
<attribute name="MIRRORLINE" nelem="1" type="int"><value index="0" type="primitive">      0</value>
</attribute>
<attribute name="DRAWBETWEENPTS" nelem="1" type="int"><value index="0" type="primitive">      0</value>
</attribute>
<attribute name="SEPARATEDBY" nelem="1" type="double"><value index="0" type="primitive"> 0.0000000000000E+000</value>
</attribute>
<attribute name="SEPARATEDUNITS" nelem="1" type="int"><value index="0" type="primitive">      0</value>
</attribute>
<attribute name="SYMBOL" nelem="1" type="object"><value class="SPD_UI_SYMBOL" index="0" type="object"><SPD_UI_SYMBOL>
<attribute name="NAME" nelem="1" type="string"><value index="0" type="primitive">Diamond</value>
</attribute>
<attribute name="ID" nelem="1" type="int"><value index="0" type="primitive">      4</value>
</attribute>
<attribute name="SHOW" nelem="1" type="int"><value index="0" type="primitive">      0</value>
</attribute>
<attribute name="COLOR" nelem="3" type="int"><value index="0" type="primitive">    255</value>
<value index="1" type="primitive">      0</value>
<value index="2" type="primitive">      0</value>
</attribute>
<attribute name="FILL" nelem="1" type="int"><value index="0" type="primitive">      0</value>
</attribute>
<attribute name="SIZE" nelem="1" type="int"><value index="0" type="primitive">     10</value>
</attribute>
</SPD_UI_SYMBOL></value></attribute>
<attribute name="PLOTPOINTS" nelem="1" type="int"><value index="0" type="primitive">      4</value>
</attribute>
<attribute name="EVERYOTHER" nelem="1" type="int"><value index="0" type="primitive">      1</value>
</attribute>
<attribute name="BARLINE" nelem="1" type="object"><value class="SPD_UI_LINE_STYLE" index="0" type="object"><SPD_UI_LINE_STYLE>
<attribute name="NAME" nelem="1" type="string"><value index="0" type="primitive">Solid</value>
</attribute>
<attribute name="ID" nelem="1" type="int"><value index="0" type="primitive">      0</value>
</attribute>
<attribute name="SHOW" nelem="1" type="int"><value index="0" type="primitive">      0</value>
</attribute>
<attribute name="COLOR" nelem="3" type="int"><value index="0" type="primitive">      0</value>
<value index="1" type="primitive">      0</value>
<value index="2" type="primitive">      0</value>
</attribute>
<attribute name="THICKNESS" nelem="1" type="int"><value index="0" type="primitive">      1</value>
</attribute>
<attribute name="OPACITY" nelem="1" type="double"><value index="0" type="primitive"> 1.0000000000000E+000</value>
</attribute>
</SPD_UI_LINE_STYLE></value></attribute>
<attribute name="POSITIVEENDPT" nelem="1" type="string"><value index="0" type="primitive"></value>
</attribute>
<attribute name="NEGATIVEENDPT" nelem="1" type="string"><value index="0" type="primitive"></value>
</attribute>
<attribute name="POSITIVEENDREL" nelem="1" type="int"><value index="0" type="primitive">      0</value>
</attribute>
<attribute name="NEGATIVEENDREL" nelem="1" type="int"><value index="0" type="primitive">      0</value>
</attribute>
<attribute name="MARKSYMBOL" nelem="1" type="object"><value class="SPD_UI_LINE_STYLE" index="0" type="object"><SPD_UI_LINE_STYLE>
<attribute name="NAME" nelem="1" type="string"><value index="0" type="primitive">Solid</value>
</attribute>
<attribute name="ID" nelem="1" type="int"><value index="0" type="primitive">      0</value>
</attribute>
<attribute name="SHOW" nelem="1" type="int"><value index="0" type="primitive">      1</value>
</attribute>
<attribute name="COLOR" nelem="3" type="int"><value index="0" type="primitive">      0</value>
<value index="1" type="primitive">      0</value>
<value index="2" type="primitive">      0</value>
</attribute>
<attribute name="THICKNESS" nelem="1" type="int"><value index="0" type="primitive">      1</value>
</attribute>
<attribute name="OPACITY" nelem="1" type="double"><value index="0" type="primitive"> 1.0000000000000E+000</value>
</attribute>
</SPD_UI_LINE_STYLE></value></attribute>
</SPD_UI_LINE_SETTINGS></value>
</value></attribute>
<attribute name="TRACEFILLSETTINGS" nelem="1" type="object"><value class="IDL_CONTAINER" container_count="0" index="0" type="object"/></attribute>
<attribute name="XAXIS" nelem="1" type="object"><value class="SPD_UI_AXIS_SETTINGS" index="0" type="object"><SPD_UI_AXIS_SETTINGS>
<attribute name="RANGEOPTION" nelem="1" type="int"><value index="0" type="primitive">      2</value>
</attribute>
<attribute name="TOUCHEDRANGEOPTION" nelem="1" type="byte"><value index="0" type="primitive">      0</value>
</attribute>
<attribute name="SCALING" nelem="1" type="int"><value index="0" type="primitive">      0</value>
</attribute>
<attribute name="TOUCHEDSCALING" nelem="1" type="byte"><value index="0" type="primitive">      0</value>
</attribute>
<attribute name="EQUALXYSCALING" nelem="1" type="byte"><value index="0" type="primitive">      0</value>
</attribute>
<attribute name="ISTIMEAXIS" nelem="1" type="int"><value index="0" type="primitive">      1</value>
</attribute>
<attribute name="TOUCHEDISTIMEAXIS" nelem="1" type="byte"><value index="0" type="primitive">      0</value>
</attribute>
<attribute name="RANGEMARGIN" nelem="1" type="double"><value index="0" type="primitive"> 0.0000000000000E+000</value>
</attribute>
<attribute name="TOUCHEDRANGEMARGIN" nelem="1" type="byte"><value index="0" type="primitive">      0</value>
</attribute>
<attribute name="BOUNDSCALING" nelem="1" type="byte"><value index="0" type="primitive">      0</value>
</attribute>
<attribute name="BOUNDFLOATING" nelem="1" type="byte"><value index="0" type="primitive">      0</value>
</attribute>
<attribute name="MINFLOATRANGE" nelem="1" type="double"><value index="0" type="primitive"> 0.0000000000000E+000</value>
</attribute>
<attribute name="MAXFLOATRANGE" nelem="1" type="double"><value index="0" type="primitive"> 0.0000000000000E+000</value>
</attribute>
<attribute name="MINBOUNDRANGE" nelem="1" type="double"><value index="0" type="primitive"> 0.0000000000000E+000</value>
</attribute>
<attribute name="TOUCHEDMINBOUNDRANGE" nelem="1" type="byte"><value index="0" type="primitive">      0</value>
</attribute>
<attribute name="MAXBOUNDRANGE" nelem="1" type="double"><value index="0" type="primitive"> 0.0000000000000E+000</value>
</attribute>
<attribute name="TOUCHEDMAXBOUNDRANGE" nelem="1" type="byte"><value index="0" type="primitive">      0</value>
</attribute>
<attribute name="MINFIXEDRANGE" nelem="1" type="double"><value index="0" type="primitive"> 1.5019848000000E+009</value>
</attribute>
<attribute name="TOUCHEDMINFIXEDRANGE" nelem="1" type="byte"><value index="0" type="primitive">      0</value>
</attribute>
<attribute name="MAXFIXEDRANGE" nelem="1" type="double"><value index="0" type="primitive"> 1.5019992000000E+009</value>
</attribute>
<attribute name="TOUCHEDMAXFIXEDRANGE" nelem="1" type="byte"><value index="0" type="primitive">      0</value>
</attribute>
<attribute name="FLOATINGSPAN" nelem="1" type="double"><value index="0" type="primitive"> 2.0000000000000E+001</value>
</attribute>
<attribute name="FLOATINGCENTER" nelem="1" type="int"><value index="0" type="primitive">      0</value>
</attribute>
<attribute name="MAJORTICKEVERY" nelem="1" type="double"><value index="0" type="primitive"> 1.0000000000000E+000</value>
</attribute>
<attribute name="MINORTICKEVERY" nelem="1" type="double"><value index="0" type="primitive"> 1.0000000000000E+000</value>
</attribute>
<attribute name="MAJORTICKUNITS" nelem="1" type="int"><value index="0" type="primitive">      2</value>
</attribute>
<attribute name="MINORTICKUNITS" nelem="1" type="int"><value index="0" type="primitive">      2</value>
</attribute>
<attribute name="MAJORTICKAUTO" nelem="1" type="int"><value index="0" type="primitive">      1</value>
</attribute>
<attribute name="MINORTICKAUTO" nelem="1" type="int"><value index="0" type="primitive">      1</value>
</attribute>
<attribute name="FIRSTTICKAUTO" nelem="1" type="int"><value index="0" type="primitive">      1</value>
</attribute>
<attribute name="NUMMAJORTICKS" nelem="1" type="long64"><value index="0" type="primitive">                     5</value>
</attribute>
<attribute name="NUMMINORTICKS" nelem="1" type="long64"><value index="0" type="primitive">                     5</value>
</attribute>
<attribute name="FIRSTTICKAT" nelem="1" type="double"><value index="0" type="primitive"> 1.5019776000000E+009</value>
</attribute>
<attribute name="FIRSTTICKUNITS" nelem="1" type="int"><value index="0" type="primitive">      0</value>
</attribute>
<attribute name="TICKSTYLE" nelem="1" type="int"><value index="0" type="primitive">      0</value>
</attribute>
<attribute name="BOTTOMPLACEMENT" nelem="1" type="int"><value index="0" type="primitive">      1</value>
</attribute>
<attribute name="TOPPLACEMENT" nelem="1" type="int"><value index="0" type="primitive">      1</value>
</attribute>
<attribute name="MAJORLENGTH" nelem="1" type="long64"><value index="0" type="primitive">                     7</value>
</attribute>
<attribute name="MINORLENGTH" nelem="1" type="long64"><value index="0" type="primitive">                     3</value>
</attribute>
<attribute name="LOGMINORTICKTYPE" nelem="1" type="long"><value index="0" type="primitive">           1</value>
</attribute>
<attribute name="LINEATZERO" nelem="1" type="int"><value index="0" type="primitive">      0</value>
</attribute>
<attribute name="TOUCHEDLINEATZERO" nelem="1" type="byte"><value index="0" type="primitive">      0</value>
</attribute>
<attribute name="SHOWDATE" nelem="1" type="int"><value index="0" type="primitive">      1</value>
</attribute>
<attribute name="DATESTRING1" nelem="1" type="string"><value index="0" type="primitive">%date</value>
</attribute>
<attribute name="DATESTRING2" nelem="1" type="string"><value index="0" type="primitive">%time</value>
</attribute>
<attribute name="DATEFORMAT1" nelem="1" type="int"><value index="0" type="primitive">      0</value>
</attribute>
<attribute name="DATEFORMAT2" nelem="1" type="int"><value index="0" type="primitive">      0</value>
</attribute>
<attribute name="ANNOTATEAXIS" nelem="1" type="int"><value index="0" type="primitive">      1</value>
</attribute>
<attribute name="PLACEANNOTATION" nelem="1" type="int"><value index="0" type="primitive">      0</value>
</attribute>
<attribute name="ANNOTATEMAJORTICKS" nelem="1" type="int"><value index="0" type="primitive">      1</value>
</attribute>
<attribute name="ANNOTATEEVERY" nelem="1" type="double"><value index="0" type="primitive"> 1.0000000000000E+000</value>
</attribute>
<attribute name="ANNOTATEUNITS" nelem="1" type="int"><value index="0" type="primitive">      2</value>
</attribute>
<attribute name="FIRSTANNOTATION" nelem="1" type="double"><value index="0" type="primitive"> 0.0000000000000E+000</value>
</attribute>
<attribute name="FIRSTANNOTATEUNITS" nelem="1" type="int"><value index="0" type="primitive">      0</value>
</attribute>
<attribute name="ANNOTATERANGEMIN" nelem="1" type="int"><value index="0" type="primitive">      0</value>
</attribute>
<attribute name="ANNOTATERANGEMAX" nelem="1" type="int"><value index="0" type="primitive">      0</value>
</attribute>
<attribute name="TOUCHEDANNOTATERANGEMAX" nelem="1" type="byte"><value index="0" type="primitive">      0</value>
</attribute>
<attribute name="ANNOTATESTYLE" nelem="1" type="int"><value index="0" type="primitive">      5</value>
</attribute>
<attribute name="ANNOTATEORIENTATION" nelem="1" type="int"><value index="0" type="primitive">      0</value>
</attribute>
<attribute name="ANNOTATETEXTOBJECT" nelem="1" type="object"><value class="SPD_UI_TEXT" index="0" type="object"><SPD_UI_TEXT>
<attribute name="VALUE" nelem="1" type="string"><value index="0" type="primitive"></value>
</attribute>
<attribute name="FONT" nelem="1" type="int"><value index="0" type="primitive">      2</value>
</attribute>
<attribute name="FORMAT" nelem="1" type="int"><value index="0" type="primitive">      3</value>
</attribute>
<attribute name="COLOR" nelem="3" type="int"><value index="0" type="primitive">      0</value>
<value index="1" type="primitive">      0</value>
<value index="2" type="primitive">      0</value>
</attribute>
<attribute name="SIZE" nelem="1" type="int"><value index="0" type="primitive">     11</value>
</attribute>
<attribute name="THICKNESS" nelem="1" type="int"><value index="0" type="primitive">      1</value>
</attribute>
<attribute name="SHOW" nelem="1" type="int"><value index="0" type="primitive">      1</value>
</attribute>
</SPD_UI_TEXT></value></attribute>
<attribute name="ANNOTATEEXPONENT" nelem="1" type="int"><value index="0" type="primitive">      0</value>
</attribute>
<attribute name="MAJORGRID" nelem="1" type="object"><value class="SPD_UI_LINE_STYLE" index="0" type="object"><SPD_UI_LINE_STYLE>
<attribute name="NAME" nelem="1" type="string"><value index="0" type="primitive">Solid</value>
</attribute>
<attribute name="ID" nelem="1" type="int"><value index="0" type="primitive">      0</value>
</attribute>
<attribute name="SHOW" nelem="1" type="int"><value index="0" type="primitive">      0</value>
</attribute>
<attribute name="COLOR" nelem="3" type="int"><value index="0" type="primitive">      0</value>
<value index="1" type="primitive">      0</value>
<value index="2" type="primitive">      0</value>
</attribute>
<attribute name="THICKNESS" nelem="1" type="int"><value index="0" type="primitive">      1</value>
</attribute>
<attribute name="OPACITY" nelem="1" type="double"><value index="0" type="primitive"> 1.0000000000000E+000</value>
</attribute>
</SPD_UI_LINE_STYLE></value></attribute>
<attribute name="MINORGRID" nelem="1" type="object"><value class="SPD_UI_LINE_STYLE" index="0" type="object"><SPD_UI_LINE_STYLE>
<attribute name="NAME" nelem="1" type="string"><value index="0" type="primitive">Solid</value>
</attribute>
<attribute name="ID" nelem="1" type="int"><value index="0" type="primitive">      0</value>
</attribute>
<attribute name="SHOW" nelem="1" type="int"><value index="0" type="primitive">      0</value>
</attribute>
<attribute name="COLOR" nelem="3" type="int"><value index="0" type="primitive">      0</value>
<value index="1" type="primitive">      0</value>
<value index="2" type="primitive">      0</value>
</attribute>
<attribute name="THICKNESS" nelem="1" type="int"><value index="0" type="primitive">      1</value>
</attribute>
<attribute name="OPACITY" nelem="1" type="double"><value index="0" type="primitive"> 1.0000000000000E+000</value>
</attribute>
</SPD_UI_LINE_STYLE></value></attribute>
<attribute name="ORIENTATION" nelem="1" type="int"><value index="0" type="primitive">      0</value>
</attribute>
<attribute name="MARGIN" nelem="1" type="long"><value index="0" type="primitive">          15</value>
</attribute>
<attribute name="SHOWLABELS" nelem="1" type="byte"><value index="0" type="primitive">      1</value>
</attribute>
<attribute name="LABELS" nelem="1" type="object"><value class="IDL_CONTAINER" contained_type="SPD_UI_TEXT SPD_UI_TEXT SPD_UI_TEXT" container_count="3" index="0" type="object"><value class="SPD_UI_TEXT" index="0" type="object"><SPD_UI_TEXT>
<attribute name="VALUE" nelem="1" type="string"><value index="0" type="primitive"></value>
</attribute>
<attribute name="FONT" nelem="1" type="int"><value index="0" type="primitive">      2</value>
</attribute>
<attribute name="FORMAT" nelem="1" type="int"><value index="0" type="primitive">      3</value>
</attribute>
<attribute name="COLOR" nelem="3" type="int"><value index="0" type="primitive">      0</value>
<value index="1" type="primitive">      0</value>
<value index="2" type="primitive">      0</value>
</attribute>
<attribute name="SIZE" nelem="1" type="int"><value index="0" type="primitive">     11</value>
</attribute>
<attribute name="THICKNESS" nelem="1" type="int"><value index="0" type="primitive">      1</value>
</attribute>
<attribute name="SHOW" nelem="1" type="int"><value index="0" type="primitive">      0</value>
</attribute>
</SPD_UI_TEXT></value>
<value class="SPD_UI_TEXT" index="1" type="object"><SPD_UI_TEXT>
<attribute name="VALUE" nelem="1" type="string"><value index="0" type="primitive"></value>
</attribute>
<attribute name="FONT" nelem="1" type="int"><value index="0" type="primitive">      2</value>
</attribute>
<attribute name="FORMAT" nelem="1" type="int"><value index="0" type="primitive">      3</value>
</attribute>
<attribute name="COLOR" nelem="3" type="int"><value index="0" type="primitive">      0</value>
<value index="1" type="primitive">      0</value>
<value index="2" type="primitive">      0</value>
</attribute>
<attribute name="SIZE" nelem="1" type="int"><value index="0" type="primitive">     11</value>
</attribute>
<attribute name="THICKNESS" nelem="1" type="int"><value index="0" type="primitive">      1</value>
</attribute>
<attribute name="SHOW" nelem="1" type="int"><value index="0" type="primitive">      0</value>
</attribute>
</SPD_UI_TEXT></value>
<value class="SPD_UI_TEXT" index="2" type="object"><SPD_UI_TEXT>
<attribute name="VALUE" nelem="1" type="string"><value index="0" type="primitive"></value>
</attribute>
<attribute name="FONT" nelem="1" type="int"><value index="0" type="primitive">      2</value>
</attribute>
<attribute name="FORMAT" nelem="1" type="int"><value index="0" type="primitive">      3</value>
</attribute>
<attribute name="COLOR" nelem="3" type="int"><value index="0" type="primitive">      0</value>
<value index="1" type="primitive">      0</value>
<value index="2" type="primitive">      0</value>
</attribute>
<attribute name="SIZE" nelem="1" type="int"><value index="0" type="primitive">     11</value>
</attribute>
<attribute name="THICKNESS" nelem="1" type="int"><value index="0" type="primitive">      1</value>
</attribute>
<attribute name="SHOW" nelem="1" type="int"><value index="0" type="primitive">      0</value>
</attribute>
</SPD_UI_TEXT></value>
</value></attribute>
<attribute name="STACKLABELS" nelem="1" type="int"><value index="0" type="primitive">      0</value>
</attribute>
<attribute name="LAZYLABELS" nelem="1" type="int"><value index="0" type="primitive">      1</value>
</attribute>
<attribute name="BLACKLABELS" nelem="1" type="int"><value index="0" type="primitive">      0</value>
</attribute>
<attribute name="AUTOTICKS" nelem="1" type="int"><value index="0" type="primitive">      1</value>
</attribute>
<attribute name="TITLEOBJ" nelem="1" type="object"><value class="SPD_UI_TEXT" index="0" type="object"><SPD_UI_TEXT>
<attribute name="VALUE" nelem="1" type="string"><value index="0" type="primitive"></value>
</attribute>
<attribute name="FONT" nelem="1" type="int"><value index="0" type="primitive">      2</value>
</attribute>
<attribute name="FORMAT" nelem="1" type="int"><value index="0" type="primitive">      3</value>
</attribute>
<attribute name="COLOR" nelem="3" type="int"><value index="0" type="primitive">      0</value>
<value index="1" type="primitive">      0</value>
<value index="2" type="primitive">      0</value>
</attribute>
<attribute name="SIZE" nelem="1" type="int"><value index="0" type="primitive">     11</value>
</attribute>
<attribute name="THICKNESS" nelem="1" type="int"><value index="0" type="primitive">      1</value>
</attribute>
<attribute name="SHOW" nelem="1" type="int"><value index="0" type="primitive">      1</value>
</attribute>
</SPD_UI_TEXT></value></attribute>
<attribute name="SUBTITLEOBJ" nelem="1" type="object"><value class="SPD_UI_TEXT" index="0" type="object"><SPD_UI_TEXT>
<attribute name="VALUE" nelem="1" type="string"><value index="0" type="primitive"></value>
</attribute>
<attribute name="FONT" nelem="1" type="int"><value index="0" type="primitive">      2</value>
</attribute>
<attribute name="FORMAT" nelem="1" type="int"><value index="0" type="primitive">      3</value>
</attribute>
<attribute name="COLOR" nelem="3" type="int"><value index="0" type="primitive">      0</value>
<value index="1" type="primitive">      0</value>
<value index="2" type="primitive">      0</value>
</attribute>
<attribute name="SIZE" nelem="1" type="int"><value index="0" type="primitive">     10</value>
</attribute>
<attribute name="THICKNESS" nelem="1" type="int"><value index="0" type="primitive">      1</value>
</attribute>
<attribute name="SHOW" nelem="1" type="int"><value index="0" type="primitive">      1</value>
</attribute>
</SPD_UI_TEXT></value></attribute>
<attribute name="PLACELABEL" nelem="1" type="int"><value index="0" type="primitive">      0</value>
</attribute>
<attribute name="PLACETITLE" nelem="1" type="int"><value index="0" type="primitive">      0</value>
</attribute>
<attribute name="TITLEORIENTATION" nelem="1" type="int"><value index="0" type="primitive">      0</value>
</attribute>
<attribute name="TITLEMARGIN" nelem="1" type="int"><value index="0" type="primitive">     15</value>
</attribute>
<attribute name="SHOWTITLE" nelem="1" type="byte"><value index="0" type="primitive">      1</value>
</attribute>
<attribute name="LAZYTITLES" nelem="1" type="int"><value index="0" type="primitive">      1</value>
</attribute>
</SPD_UI_AXIS_SETTINGS></value></attribute>
<attribute name="YAXIS" nelem="1" type="object"><value class="SPD_UI_AXIS_SETTINGS" index="0" type="object"><SPD_UI_AXIS_SETTINGS>
<attribute name="RANGEOPTION" nelem="1" type="int"><value index="0" type="primitive">      0</value>
</attribute>
<attribute name="TOUCHEDRANGEOPTION" nelem="1" type="byte"><value index="0" type="primitive">      0</value>
</attribute>
<attribute name="SCALING" nelem="1" type="int"><value index="0" type="primitive">      0</value>
</attribute>
<attribute name="TOUCHEDSCALING" nelem="1" type="byte"><value index="0" type="primitive">      0</value>
</attribute>
<attribute name="EQUALXYSCALING" nelem="1" type="byte"><value index="0" type="primitive">      0</value>
</attribute>
<attribute name="ISTIMEAXIS" nelem="1" type="int"><value index="0" type="primitive">      0</value>
</attribute>
<attribute name="TOUCHEDISTIMEAXIS" nelem="1" type="byte"><value index="0" type="primitive">      0</value>
</attribute>
<attribute name="RANGEMARGIN" nelem="1" type="double"><value index="0" type="primitive"> 2.5000000000000E-001</value>
</attribute>
<attribute name="TOUCHEDRANGEMARGIN" nelem="1" type="byte"><value index="0" type="primitive">      0</value>
</attribute>
<attribute name="BOUNDSCALING" nelem="1" type="byte"><value index="0" type="primitive">      0</value>
</attribute>
<attribute name="BOUNDFLOATING" nelem="1" type="byte"><value index="0" type="primitive">      0</value>
</attribute>
<attribute name="MINFLOATRANGE" nelem="1" type="double"><value index="0" type="primitive"> 0.0000000000000E+000</value>
</attribute>
<attribute name="MAXFLOATRANGE" nelem="1" type="double"><value index="0" type="primitive"> 0.0000000000000E+000</value>
</attribute>
<attribute name="MINBOUNDRANGE" nelem="1" type="double"><value index="0" type="primitive"> 0.0000000000000E+000</value>
</attribute>
<attribute name="TOUCHEDMINBOUNDRANGE" nelem="1" type="byte"><value index="0" type="primitive">      0</value>
</attribute>
<attribute name="MAXBOUNDRANGE" nelem="1" type="double"><value index="0" type="primitive"> 0.0000000000000E+000</value>
</attribute>
<attribute name="TOUCHEDMAXBOUNDRANGE" nelem="1" type="byte"><value index="0" type="primitive">      0</value>
</attribute>
<attribute name="MINFIXEDRANGE" nelem="1" type="double"><value index="0" type="primitive">-8.1080371856689E+001</value>
</attribute>
<attribute name="TOUCHEDMINFIXEDRANGE" nelem="1" type="byte"><value index="0" type="primitive">      0</value>
</attribute>
<attribute name="MAXFIXEDRANGE" nelem="1" type="double"><value index="0" type="primitive"> 9.4789661407471E+001</value>
</attribute>
<attribute name="TOUCHEDMAXFIXEDRANGE" nelem="1" type="byte"><value index="0" type="primitive">      0</value>
</attribute>
<attribute name="FLOATINGSPAN" nelem="1" type="double"><value index="0" type="primitive"> 2.0000000000000E+001</value>
</attribute>
<attribute name="FLOATINGCENTER" nelem="1" type="int"><value index="0" type="primitive">      0</value>
</attribute>
<attribute name="MAJORTICKEVERY" nelem="1" type="double"><value index="0" type="primitive"> 5.0000000000000E+001</value>
</attribute>
<attribute name="MINORTICKEVERY" nelem="1" type="double"><value index="0" type="primitive"> 1.0000000000000E+000</value>
</attribute>
<attribute name="MAJORTICKUNITS" nelem="1" type="int"><value index="0" type="primitive">      2</value>
</attribute>
<attribute name="MINORTICKUNITS" nelem="1" type="int"><value index="0" type="primitive">      2</value>
</attribute>
<attribute name="MAJORTICKAUTO" nelem="1" type="int"><value index="0" type="primitive">      1</value>
</attribute>
<attribute name="MINORTICKAUTO" nelem="1" type="int"><value index="0" type="primitive">      1</value>
</attribute>
<attribute name="FIRSTTICKAUTO" nelem="1" type="int"><value index="0" type="primitive">      1</value>
</attribute>
<attribute name="NUMMAJORTICKS" nelem="1" type="long64"><value index="0" type="primitive">                     5</value>
</attribute>
<attribute name="NUMMINORTICKS" nelem="1" type="long64"><value index="0" type="primitive">                     4</value>
</attribute>
<attribute name="FIRSTTICKAT" nelem="1" type="double"><value index="0" type="primitive"> 0.0000000000000E+000</value>
</attribute>
<attribute name="FIRSTTICKUNITS" nelem="1" type="int"><value index="0" type="primitive">      0</value>
</attribute>
<attribute name="TICKSTYLE" nelem="1" type="int"><value index="0" type="primitive">      0</value>
</attribute>
<attribute name="BOTTOMPLACEMENT" nelem="1" type="int"><value index="0" type="primitive">      1</value>
</attribute>
<attribute name="TOPPLACEMENT" nelem="1" type="int"><value index="0" type="primitive">      1</value>
</attribute>
<attribute name="MAJORLENGTH" nelem="1" type="long64"><value index="0" type="primitive">                     7</value>
</attribute>
<attribute name="MINORLENGTH" nelem="1" type="long64"><value index="0" type="primitive">                     3</value>
</attribute>
<attribute name="LOGMINORTICKTYPE" nelem="1" type="long"><value index="0" type="primitive">           1</value>
</attribute>
<attribute name="LINEATZERO" nelem="1" type="int"><value index="0" type="primitive">      1</value>
</attribute>
<attribute name="TOUCHEDLINEATZERO" nelem="1" type="byte"><value index="0" type="primitive">      0</value>
</attribute>
<attribute name="SHOWDATE" nelem="1" type="int"><value index="0" type="primitive">      0</value>
</attribute>
<attribute name="DATESTRING1" nelem="1" type="string"><value index="0" type="primitive">DOY: %doy</value>
</attribute>
<attribute name="DATESTRING2" nelem="1" type="string"><value index="0" type="primitive">%year-%mon-%day</value>
</attribute>
<attribute name="DATEFORMAT1" nelem="1" type="int"><value index="0" type="primitive">      0</value>
</attribute>
<attribute name="DATEFORMAT2" nelem="1" type="int"><value index="0" type="primitive">      0</value>
</attribute>
<attribute name="ANNOTATEAXIS" nelem="1" type="int"><value index="0" type="primitive">      1</value>
</attribute>
<attribute name="PLACEANNOTATION" nelem="1" type="int"><value index="0" type="primitive">      0</value>
</attribute>
<attribute name="ANNOTATEMAJORTICKS" nelem="1" type="int"><value index="0" type="primitive">      1</value>
</attribute>
<attribute name="ANNOTATEEVERY" nelem="1" type="double"><value index="0" type="primitive"> 1.0000000000000E+000</value>
</attribute>
<attribute name="ANNOTATEUNITS" nelem="1" type="int"><value index="0" type="primitive">      2</value>
</attribute>
<attribute name="FIRSTANNOTATION" nelem="1" type="double"><value index="0" type="primitive"> 0.0000000000000E+000</value>
</attribute>
<attribute name="FIRSTANNOTATEUNITS" nelem="1" type="int"><value index="0" type="primitive">      0</value>
</attribute>
<attribute name="ANNOTATERANGEMIN" nelem="1" type="int"><value index="0" type="primitive">      0</value>
</attribute>
<attribute name="ANNOTATERANGEMAX" nelem="1" type="int"><value index="0" type="primitive">      0</value>
</attribute>
<attribute name="TOUCHEDANNOTATERANGEMAX" nelem="1" type="byte"><value index="0" type="primitive">      0</value>
</attribute>
<attribute name="ANNOTATESTYLE" nelem="1" type="int"><value index="0" type="primitive">      4</value>
</attribute>
<attribute name="ANNOTATEORIENTATION" nelem="1" type="int"><value index="0" type="primitive">      0</value>
</attribute>
<attribute name="ANNOTATETEXTOBJECT" nelem="1" type="object"><value class="SPD_UI_TEXT" index="0" type="object"><SPD_UI_TEXT>
<attribute name="VALUE" nelem="1" type="string"><value index="0" type="primitive"></value>
</attribute>
<attribute name="FONT" nelem="1" type="int"><value index="0" type="primitive">      2</value>
</attribute>
<attribute name="FORMAT" nelem="1" type="int"><value index="0" type="primitive">      3</value>
</attribute>
<attribute name="COLOR" nelem="3" type="int"><value index="0" type="primitive">      0</value>
<value index="1" type="primitive">      0</value>
<value index="2" type="primitive">      0</value>
</attribute>
<attribute name="SIZE" nelem="1" type="int"><value index="0" type="primitive">     11</value>
</attribute>
<attribute name="THICKNESS" nelem="1" type="int"><value index="0" type="primitive">      1</value>
</attribute>
<attribute name="SHOW" nelem="1" type="int"><value index="0" type="primitive">      1</value>
</attribute>
</SPD_UI_TEXT></value></attribute>
<attribute name="ANNOTATEEXPONENT" nelem="1" type="int"><value index="0" type="primitive">      0</value>
</attribute>
<attribute name="MAJORGRID" nelem="1" type="object"><value class="NULLOBJ" index="0" type="object"/></attribute>
<attribute name="MINORGRID" nelem="1" type="object"><value class="NULLOBJ" index="0" type="object"/></attribute>
<attribute name="ORIENTATION" nelem="1" type="int"><value index="0" type="primitive">      1</value>
</attribute>
<attribute name="MARGIN" nelem="1" type="long"><value index="0" type="primitive">           5</value>
</attribute>
<attribute name="SHOWLABELS" nelem="1" type="byte"><value index="0" type="primitive">      1</value>
</attribute>
<attribute name="LABELS" nelem="1" type="object"><value class="IDL_CONTAINER" contained_type="SPD_UI_TEXT SPD_UI_TEXT SPD_UI_TEXT" container_count="3" index="0" type="object"><value class="SPD_UI_TEXT" index="0" type="object"><SPD_UI_TEXT>
<attribute name="VALUE" nelem="1" type="string"><value index="0" type="primitive">Bx</value>
</attribute>
<attribute name="FONT" nelem="1" type="int"><value index="0" type="primitive">      2</value>
</attribute>
<attribute name="FORMAT" nelem="1" type="int"><value index="0" type="primitive">      3</value>
</attribute>
<attribute name="COLOR" nelem="3" type="int"><value index="0" type="primitive">      0</value>
<value index="1" type="primitive">      0</value>
<value index="2" type="primitive">    255</value>
</attribute>
<attribute name="SIZE" nelem="1" type="int"><value index="0" type="primitive">     11</value>
</attribute>
<attribute name="THICKNESS" nelem="1" type="int"><value index="0" type="primitive">      1</value>
</attribute>
<attribute name="SHOW" nelem="1" type="int"><value index="0" type="primitive">      1</value>
</attribute>
</SPD_UI_TEXT></value>
<value class="SPD_UI_TEXT" index="1" type="object"><SPD_UI_TEXT>
<attribute name="VALUE" nelem="1" type="string"><value index="0" type="primitive">By</value>
</attribute>
<attribute name="FONT" nelem="1" type="int"><value index="0" type="primitive">      2</value>
</attribute>
<attribute name="FORMAT" nelem="1" type="int"><value index="0" type="primitive">      3</value>
</attribute>
<attribute name="COLOR" nelem="3" type="int"><value index="0" type="primitive">      0</value>
<value index="1" type="primitive">    255</value>
<value index="2" type="primitive">      0</value>
</attribute>
<attribute name="SIZE" nelem="1" type="int"><value index="0" type="primitive">     11</value>
</attribute>
<attribute name="THICKNESS" nelem="1" type="int"><value index="0" type="primitive">      1</value>
</attribute>
<attribute name="SHOW" nelem="1" type="int"><value index="0" type="primitive">      1</value>
</attribute>
</SPD_UI_TEXT></value>
<value class="SPD_UI_TEXT" index="2" type="object"><SPD_UI_TEXT>
<attribute name="VALUE" nelem="1" type="string"><value index="0" type="primitive">Bz</value>
</attribute>
<attribute name="FONT" nelem="1" type="int"><value index="0" type="primitive">      2</value>
</attribute>
<attribute name="FORMAT" nelem="1" type="int"><value index="0" type="primitive">      3</value>
</attribute>
<attribute name="COLOR" nelem="3" type="int"><value index="0" type="primitive">    255</value>
<value index="1" type="primitive">      0</value>
<value index="2" type="primitive">      0</value>
</attribute>
<attribute name="SIZE" nelem="1" type="int"><value index="0" type="primitive">     11</value>
</attribute>
<attribute name="THICKNESS" nelem="1" type="int"><value index="0" type="primitive">      1</value>
</attribute>
<attribute name="SHOW" nelem="1" type="int"><value index="0" type="primitive">      1</value>
</attribute>
</SPD_UI_TEXT></value>
</value></attribute>
<attribute name="STACKLABELS" nelem="1" type="int"><value index="0" type="primitive">      0</value>
</attribute>
<attribute name="LAZYLABELS" nelem="1" type="int"><value index="0" type="primitive">      1</value>
</attribute>
<attribute name="BLACKLABELS" nelem="1" type="int"><value index="0" type="primitive">      0</value>
</attribute>
<attribute name="AUTOTICKS" nelem="1" type="int"><value index="0" type="primitive">      1</value>
</attribute>
<attribute name="TITLEOBJ" nelem="1" type="object"><value class="SPD_UI_TEXT" index="0" type="object"><SPD_UI_TEXT>
<attribute name="VALUE" nelem="1" type="string"><value index="0" type="primitive">thd_fgs!C!C[nT]</value>
</attribute>
<attribute name="FONT" nelem="1" type="int"><value index="0" type="primitive">      2</value>
</attribute>
<attribute name="FORMAT" nelem="1" type="int"><value index="0" type="primitive">      3</value>
</attribute>
<attribute name="COLOR" nelem="3" type="int"><value index="0" type="primitive">      0</value>
<value index="1" type="primitive">      0</value>
<value index="2" type="primitive">      0</value>
</attribute>
<attribute name="SIZE" nelem="1" type="int"><value index="0" type="primitive">     11</value>
</attribute>
<attribute name="THICKNESS" nelem="1" type="int"><value index="0" type="primitive">      1</value>
</attribute>
<attribute name="SHOW" nelem="1" type="int"><value index="0" type="primitive">      1</value>
</attribute>
</SPD_UI_TEXT></value></attribute>
<attribute name="SUBTITLEOBJ" nelem="1" type="object"><value class="SPD_UI_TEXT" index="0" type="object"><SPD_UI_TEXT>
<attribute name="VALUE" nelem="1" type="string"><value index="0" type="primitive"></value>
</attribute>
<attribute name="FONT" nelem="1" type="int"><value index="0" type="primitive">      2</value>
</attribute>
<attribute name="FORMAT" nelem="1" type="int"><value index="0" type="primitive">      3</value>
</attribute>
<attribute name="COLOR" nelem="3" type="int"><value index="0" type="primitive">      0</value>
<value index="1" type="primitive">      0</value>
<value index="2" type="primitive">      0</value>
</attribute>
<attribute name="SIZE" nelem="1" type="int"><value index="0" type="primitive">     10</value>
</attribute>
<attribute name="THICKNESS" nelem="1" type="int"><value index="0" type="primitive">      1</value>
</attribute>
<attribute name="SHOW" nelem="1" type="int"><value index="0" type="primitive">      1</value>
</attribute>
</SPD_UI_TEXT></value></attribute>
<attribute name="PLACELABEL" nelem="1" type="int"><value index="0" type="primitive">      1</value>
</attribute>
<attribute name="PLACETITLE" nelem="1" type="int"><value index="0" type="primitive">      0</value>
</attribute>
<attribute name="TITLEORIENTATION" nelem="1" type="int"><value index="0" type="primitive">      1</value>
</attribute>
<attribute name="TITLEMARGIN" nelem="1" type="int"><value index="0" type="primitive">     35</value>
</attribute>
<attribute name="SHOWTITLE" nelem="1" type="byte"><value index="0" type="primitive">      1</value>
</attribute>
<attribute name="LAZYTITLES" nelem="1" type="int"><value index="0" type="primitive">      1</value>
</attribute>
</SPD_UI_AXIS_SETTINGS></value></attribute>
<attribute name="ZAXIS" nelem="1" type="object"><value class="NULLOBJ" index="0" type="object"/></attribute>
<attribute name="TRACKING" nelem="1" type="int"><value index="0" type="primitive">      1</value>
</attribute>
<attribute name="ISACTIVE" nelem="1" type="int"><value index="0" type="primitive">      1</value>
</attribute>
<attribute name="VARIABLES" nelem="1" type="object"><value class="IDL_CONTAINER" container_count="0" index="0" type="object"/></attribute>
<attribute name="MARKERS" nelem="1" type="object"><value class="IDL_CONTAINER" container_count="0" index="0" type="object"/></attribute>
<attribute name="SHOWVARIABLES" nelem="1" type="int"><value index="0" type="primitive">      1</value>
</attribute>
<attribute name="LABELMARGIN" nelem="1" type="int"><value index="0" type="primitive">     20</value>
</attribute>
<attribute name="SYNCFLAG" nelem="1" type="int"><value index="0" type="primitive">      1</value>
</attribute>
<attribute name="LEGENDSETTINGS" nelem="1" type="object"><value class="SPD_UI_LEGEND" index="0" type="object"><SPD_UI_LEGEND>
<attribute name="ENABLED" nelem="1" type="int"><value index="0" type="primitive">      1</value>
</attribute>
<attribute name="FONT" nelem="1" type="int"><value index="0" type="primitive">      2</value>
</attribute>
<attribute name="SIZE" nelem="1" type="int"><value index="0" type="primitive">     12</value>
</attribute>
<attribute name="FORMAT" nelem="1" type="int"><value index="0" type="primitive">      3</value>
</attribute>
<attribute name="COLOR" nelem="3" type="int"><value index="0" type="primitive">      0</value>
<value index="1" type="primitive">      0</value>
<value index="2" type="primitive">      0</value>
</attribute>
<attribute name="VSPACING" nelem="1" type="int"><value index="0" type="primitive">      2</value>
</attribute>
<attribute name="BGCOLOR" nelem="3" type="int"><value index="0" type="primitive">    255</value>
<value index="1" type="primitive">    255</value>
<value index="2" type="primitive">    255</value>
</attribute>
<attribute name="FRAMETHICKNESS" nelem="1" type="int"><value index="0" type="primitive">      1</value>
</attribute>
<attribute name="BORDERCOLOR" nelem="3" type="int"><value index="0" type="primitive">      0</value>
<value index="1" type="primitive">      0</value>
<value index="2" type="primitive">      0</value>
</attribute>
<attribute name="BOTTOM" nelem="1" type="float"><value index="0" type="primitive"> 0.000000E+000</value>
</attribute>
<attribute name="BVALUE" nelem="1" type="double"><value index="0" type="primitive"> 5.2285710509246E+001</value>
</attribute>
<attribute name="BUNIT" nelem="1" type="int"><value index="0" type="primitive">      0</value>
</attribute>
<attribute name="LEFT" nelem="1" type="float"><value index="0" type="primitive"> 0.000000E+000</value>
</attribute>
<attribute name="LVALUE" nelem="1" type="double"><value index="0" type="primitive"> 3.5499999648479E+002</value>
</attribute>
<attribute name="LUNIT" nelem="1" type="int"><value index="0" type="primitive">      0</value>
</attribute>
<attribute name="WIDTH" nelem="1" type="float"><value index="0" type="primitive"> 0.000000E+000</value>
</attribute>
<attribute name="WVALUE" nelem="1" type="double"><value index="0" type="primitive"> 1.8999999580366E+002</value>
</attribute>
<attribute name="WUNIT" nelem="1" type="int"><value index="0" type="primitive">      0</value>
</attribute>
<attribute name="HEIGHT" nelem="1" type="float"><value index="0" type="primitive"> 0.000000E+000</value>
</attribute>
<attribute name="HVALUE" nelem="1" type="double"><value index="0" type="primitive"> 7.2000002457572E+001</value>
</attribute>
<attribute name="HUNIT" nelem="1" type="int"><value index="0" type="primitive">      0</value>
</attribute>
<attribute name="XAXISVALUE" nelem="1" type="string"><value index="0" type="primitive">X Axis Time</value>
</attribute>
<attribute name="XAXISVALENABLED" nelem="1" type="int"><value index="0" type="primitive">      1</value>
</attribute>
<attribute name="YAXISVALUE" nelem="1" type="string"><value index="0" type="primitive">Y Axis Value</value>
</attribute>
<attribute name="YAXISVALENABLED" nelem="1" type="int"><value index="0" type="primitive">      1</value>
</attribute>
<attribute name="CUSTOMTRACESSET" nelem="1" type="int"><value index="0" type="primitive">      0</value>
</attribute>
<attribute name="XISTIME" nelem="1" type="int"><value index="0" type="primitive">      1</value>
</attribute>
<attribute name="YISTIME" nelem="1" type="int"><value index="0" type="primitive">      0</value>
</attribute>
<attribute name="ZISTIME" nelem="1" type="int"><value index="0" type="primitive">      0</value>
</attribute>
<attribute name="NOTATIONSET" nelem="1" type="int"><value index="0" type="primitive">      0</value>
</attribute>
<attribute name="TIMEFORMAT" nelem="1" type="int"><value index="0" type="primitive">      6</value>
</attribute>
<attribute name="NUMFORMAT" nelem="1" type="int"><value index="0" type="primitive">      5</value>
</attribute>
</SPD_UI_LEGEND></value></attribute>
</SPD_UI_PANEL></value>
<value class="SPD_UI_PANEL" index="3" type="object"><SPD_UI_PANEL>
<attribute name="NAME" nelem="1" type="string"><value index="0" type="primitive">Panel: 4</value>
</attribute>
<attribute name="ID" nelem="1" type="int"><value index="0" type="primitive">      3</value>
</attribute>
<attribute name="WINDOWID" nelem="1" type="int"><value index="0" type="primitive">     -1</value>
</attribute>
<attribute name="SETTINGS" nelem="1" type="object"><value class="SPD_UI_PANEL_SETTINGS" index="0" type="object"><SPD_UI_PANEL_SETTINGS>
<attribute name="TITLEOBJ" nelem="1" type="object"><value class="SPD_UI_TEXT" index="0" type="object"><SPD_UI_TEXT>
<attribute name="VALUE" nelem="1" type="string"><value index="0" type="primitive"></value>
</attribute>
<attribute name="FONT" nelem="1" type="int"><value index="0" type="primitive">      2</value>
</attribute>
<attribute name="FORMAT" nelem="1" type="int"><value index="0" type="primitive">      3</value>
</attribute>
<attribute name="COLOR" nelem="3" type="int"><value index="0" type="primitive">      0</value>
<value index="1" type="primitive">      0</value>
<value index="2" type="primitive">      0</value>
</attribute>
<attribute name="SIZE" nelem="1" type="int"><value index="0" type="primitive">     10</value>
</attribute>
<attribute name="THICKNESS" nelem="1" type="int"><value index="0" type="primitive">      1</value>
</attribute>
<attribute name="SHOW" nelem="1" type="int"><value index="0" type="primitive">      1</value>
</attribute>
</SPD_UI_TEXT></value></attribute>
<attribute name="TITLEMARGIN" nelem="1" type="int"><value index="0" type="primitive">      5</value>
</attribute>
<attribute name="ROW" nelem="1" type="int"><value index="0" type="primitive">      4</value>
</attribute>
<attribute name="COL" nelem="1" type="int"><value index="0" type="primitive">      1</value>
</attribute>
<attribute name="RSPAN" nelem="1" type="int"><value index="0" type="primitive">      1</value>
</attribute>
<attribute name="CSPAN" nelem="1" type="int"><value index="0" type="primitive">      1</value>
</attribute>
<attribute name="BOTTOM" nelem="1" type="float"><value index="0" type="primitive"> 0.000000E+000</value>
</attribute>
<attribute name="BVALUE" nelem="1" type="double"><value index="0" type="primitive">-1.0000000000000E+000</value>
</attribute>
<attribute name="BUNIT" nelem="1" type="int"><value index="0" type="primitive">      0</value>
</attribute>
<attribute name="LEFT" nelem="1" type="float"><value index="0" type="primitive"> 0.000000E+000</value>
</attribute>
<attribute name="LVALUE" nelem="1" type="double"><value index="0" type="primitive">-1.0000000000000E+000</value>
</attribute>
<attribute name="LUNIT" nelem="1" type="int"><value index="0" type="primitive">      0</value>
</attribute>
<attribute name="WIDTH" nelem="1" type="float"><value index="0" type="primitive"> 0.000000E+000</value>
</attribute>
<attribute name="WVALUE" nelem="1" type="double"><value index="0" type="primitive">-1.0000000000000E+000</value>
</attribute>
<attribute name="WUNIT" nelem="1" type="int"><value index="0" type="primitive">      0</value>
</attribute>
<attribute name="HEIGHT" nelem="1" type="float"><value index="0" type="primitive"> 0.000000E+000</value>
</attribute>
<attribute name="HVALUE" nelem="1" type="double"><value index="0" type="primitive">-1.0000000000000E+000</value>
</attribute>
<attribute name="HUNIT" nelem="1" type="int"><value index="0" type="primitive">      0</value>
</attribute>
<attribute name="RELVERTSIZE" nelem="1" type="int"><value index="0" type="primitive">    100</value>
</attribute>
<attribute name="BACKGROUNDCOLOR" nelem="3" type="int"><value index="0" type="primitive">    255</value>
<value index="1" type="primitive">    255</value>
<value index="2" type="primitive">    255</value>
</attribute>
<attribute name="FRAMECOLOR" nelem="3" type="int"><value index="0" type="primitive">      0</value>
<value index="1" type="primitive">      0</value>
<value index="2" type="primitive">      0</value>
</attribute>
<attribute name="FRAMETHICK" nelem="1" type="int"><value index="0" type="primitive">      1</value>
</attribute>
</SPD_UI_PANEL_SETTINGS></value></attribute>
<attribute name="TRACESETTINGS" nelem="1" type="object"><value class="IDL_CONTAINER" contained_type="SPD_UI_SPECTRA_SETTINGS" container_count="1" index="0" type="object"><value class="SPD_UI_SPECTRA_SETTINGS" index="0" type="object"><SPD_UI_SPECTRA_SETTINGS>
<attribute name="DATAX" nelem="1" type="string"><value index="0" type="primitive">thd_peir_en_counts_L1_time</value>
</attribute>
<attribute name="DATAY" nelem="1" type="string"><value index="0" type="primitive">thd_peir_en_counts_L1_yaxis</value>
</attribute>
<attribute name="DATAZ" nelem="1" type="string"><value index="0" type="primitive">thd_peir_en_counts_L1</value>
</attribute>
</SPD_UI_SPECTRA_SETTINGS></value>
</value></attribute>
<attribute name="TRACEFILLSETTINGS" nelem="1" type="object"><value class="IDL_CONTAINER" container_count="0" index="0" type="object"/></attribute>
<attribute name="XAXIS" nelem="1" type="object"><value class="SPD_UI_AXIS_SETTINGS" index="0" type="object"><SPD_UI_AXIS_SETTINGS>
<attribute name="RANGEOPTION" nelem="1" type="int"><value index="0" type="primitive">      0</value>
</attribute>
<attribute name="TOUCHEDRANGEOPTION" nelem="1" type="byte"><value index="0" type="primitive">      0</value>
</attribute>
<attribute name="SCALING" nelem="1" type="int"><value index="0" type="primitive">      0</value>
</attribute>
<attribute name="TOUCHEDSCALING" nelem="1" type="byte"><value index="0" type="primitive">      0</value>
</attribute>
<attribute name="EQUALXYSCALING" nelem="1" type="byte"><value index="0" type="primitive">      0</value>
</attribute>
<attribute name="ISTIMEAXIS" nelem="1" type="int"><value index="0" type="primitive">      1</value>
</attribute>
<attribute name="TOUCHEDISTIMEAXIS" nelem="1" type="byte"><value index="0" type="primitive">      0</value>
</attribute>
<attribute name="RANGEMARGIN" nelem="1" type="double"><value index="0" type="primitive"> 0.0000000000000E+000</value>
</attribute>
<attribute name="TOUCHEDRANGEMARGIN" nelem="1" type="byte"><value index="0" type="primitive">      0</value>
</attribute>
<attribute name="BOUNDSCALING" nelem="1" type="byte"><value index="0" type="primitive">      0</value>
</attribute>
<attribute name="BOUNDFLOATING" nelem="1" type="byte"><value index="0" type="primitive">      0</value>
</attribute>
<attribute name="MINFLOATRANGE" nelem="1" type="double"><value index="0" type="primitive"> 0.0000000000000E+000</value>
</attribute>
<attribute name="MAXFLOATRANGE" nelem="1" type="double"><value index="0" type="primitive"> 0.0000000000000E+000</value>
</attribute>
<attribute name="MINBOUNDRANGE" nelem="1" type="double"><value index="0" type="primitive"> 0.0000000000000E+000</value>
</attribute>
<attribute name="TOUCHEDMINBOUNDRANGE" nelem="1" type="byte"><value index="0" type="primitive">      0</value>
</attribute>
<attribute name="MAXBOUNDRANGE" nelem="1" type="double"><value index="0" type="primitive"> 0.0000000000000E+000</value>
</attribute>
<attribute name="TOUCHEDMAXBOUNDRANGE" nelem="1" type="byte"><value index="0" type="primitive">      0</value>
</attribute>
<attribute name="MINFIXEDRANGE" nelem="1" type="double"><value index="0" type="primitive"> 1.5019776008131E+009</value>
</attribute>
<attribute name="TOUCHEDMINFIXEDRANGE" nelem="1" type="byte"><value index="0" type="primitive">      0</value>
</attribute>
<attribute name="MAXFIXEDRANGE" nelem="1" type="double"><value index="0" type="primitive"> 1.5020639962981E+009</value>
</attribute>
<attribute name="TOUCHEDMAXFIXEDRANGE" nelem="1" type="byte"><value index="0" type="primitive">      0</value>
</attribute>
<attribute name="FLOATINGSPAN" nelem="1" type="double"><value index="0" type="primitive"> 2.0000000000000E+001</value>
</attribute>
<attribute name="FLOATINGCENTER" nelem="1" type="int"><value index="0" type="primitive">      0</value>
</attribute>
<attribute name="MAJORTICKEVERY" nelem="1" type="double"><value index="0" type="primitive"> 1.0000000000000E+000</value>
</attribute>
<attribute name="MINORTICKEVERY" nelem="1" type="double"><value index="0" type="primitive"> 1.0000000000000E+000</value>
</attribute>
<attribute name="MAJORTICKUNITS" nelem="1" type="int"><value index="0" type="primitive">      2</value>
</attribute>
<attribute name="MINORTICKUNITS" nelem="1" type="int"><value index="0" type="primitive">      2</value>
</attribute>
<attribute name="MAJORTICKAUTO" nelem="1" type="int"><value index="0" type="primitive">      1</value>
</attribute>
<attribute name="MINORTICKAUTO" nelem="1" type="int"><value index="0" type="primitive">      1</value>
</attribute>
<attribute name="FIRSTTICKAUTO" nelem="1" type="int"><value index="0" type="primitive">      1</value>
</attribute>
<attribute name="NUMMAJORTICKS" nelem="1" type="long64"><value index="0" type="primitive">                     5</value>
</attribute>
<attribute name="NUMMINORTICKS" nelem="1" type="long64"><value index="0" type="primitive">                     5</value>
</attribute>
<attribute name="FIRSTTICKAT" nelem="1" type="double"><value index="0" type="primitive"> 0.0000000000000E+000</value>
</attribute>
<attribute name="FIRSTTICKUNITS" nelem="1" type="int"><value index="0" type="primitive">      0</value>
</attribute>
<attribute name="TICKSTYLE" nelem="1" type="int"><value index="0" type="primitive">      0</value>
</attribute>
<attribute name="BOTTOMPLACEMENT" nelem="1" type="int"><value index="0" type="primitive">      1</value>
</attribute>
<attribute name="TOPPLACEMENT" nelem="1" type="int"><value index="0" type="primitive">      1</value>
</attribute>
<attribute name="MAJORLENGTH" nelem="1" type="long64"><value index="0" type="primitive">                     7</value>
</attribute>
<attribute name="MINORLENGTH" nelem="1" type="long64"><value index="0" type="primitive">                     3</value>
</attribute>
<attribute name="LOGMINORTICKTYPE" nelem="1" type="long"><value index="0" type="primitive">           1</value>
</attribute>
<attribute name="LINEATZERO" nelem="1" type="int"><value index="0" type="primitive">      0</value>
</attribute>
<attribute name="TOUCHEDLINEATZERO" nelem="1" type="byte"><value index="0" type="primitive">      0</value>
</attribute>
<attribute name="SHOWDATE" nelem="1" type="int"><value index="0" type="primitive">      1</value>
</attribute>
<attribute name="DATESTRING1" nelem="1" type="string"><value index="0" type="primitive">%date</value>
</attribute>
<attribute name="DATESTRING2" nelem="1" type="string"><value index="0" type="primitive">%time</value>
</attribute>
<attribute name="DATEFORMAT1" nelem="1" type="int"><value index="0" type="primitive">      0</value>
</attribute>
<attribute name="DATEFORMAT2" nelem="1" type="int"><value index="0" type="primitive">      0</value>
</attribute>
<attribute name="ANNOTATEAXIS" nelem="1" type="int"><value index="0" type="primitive">      1</value>
</attribute>
<attribute name="PLACEANNOTATION" nelem="1" type="int"><value index="0" type="primitive">      0</value>
</attribute>
<attribute name="ANNOTATEMAJORTICKS" nelem="1" type="int"><value index="0" type="primitive">      1</value>
</attribute>
<attribute name="ANNOTATEEVERY" nelem="1" type="double"><value index="0" type="primitive"> 1.0000000000000E+000</value>
</attribute>
<attribute name="ANNOTATEUNITS" nelem="1" type="int"><value index="0" type="primitive">      2</value>
</attribute>
<attribute name="FIRSTANNOTATION" nelem="1" type="double"><value index="0" type="primitive"> 0.0000000000000E+000</value>
</attribute>
<attribute name="FIRSTANNOTATEUNITS" nelem="1" type="int"><value index="0" type="primitive">      0</value>
</attribute>
<attribute name="ANNOTATERANGEMIN" nelem="1" type="int"><value index="0" type="primitive">      0</value>
</attribute>
<attribute name="ANNOTATERANGEMAX" nelem="1" type="int"><value index="0" type="primitive">      0</value>
</attribute>
<attribute name="TOUCHEDANNOTATERANGEMAX" nelem="1" type="byte"><value index="0" type="primitive">      0</value>
</attribute>
<attribute name="ANNOTATESTYLE" nelem="1" type="int"><value index="0" type="primitive">      5</value>
</attribute>
<attribute name="ANNOTATEORIENTATION" nelem="1" type="int"><value index="0" type="primitive">      0</value>
</attribute>
<attribute name="ANNOTATETEXTOBJECT" nelem="1" type="object"><value class="SPD_UI_TEXT" index="0" type="object"><SPD_UI_TEXT>
<attribute name="VALUE" nelem="1" type="string"><value index="0" type="primitive"></value>
</attribute>
<attribute name="FONT" nelem="1" type="int"><value index="0" type="primitive">      2</value>
</attribute>
<attribute name="FORMAT" nelem="1" type="int"><value index="0" type="primitive">      3</value>
</attribute>
<attribute name="COLOR" nelem="3" type="int"><value index="0" type="primitive">      0</value>
<value index="1" type="primitive">      0</value>
<value index="2" type="primitive">      0</value>
</attribute>
<attribute name="SIZE" nelem="1" type="int"><value index="0" type="primitive">     11</value>
</attribute>
<attribute name="THICKNESS" nelem="1" type="int"><value index="0" type="primitive">      1</value>
</attribute>
<attribute name="SHOW" nelem="1" type="int"><value index="0" type="primitive">      1</value>
</attribute>
</SPD_UI_TEXT></value></attribute>
<attribute name="ANNOTATEEXPONENT" nelem="1" type="int"><value index="0" type="primitive">      0</value>
</attribute>
<attribute name="MAJORGRID" nelem="1" type="object"><value class="NULLOBJ" index="0" type="object"/></attribute>
<attribute name="MINORGRID" nelem="1" type="object"><value class="NULLOBJ" index="0" type="object"/></attribute>
<attribute name="ORIENTATION" nelem="1" type="int"><value index="0" type="primitive">      0</value>
</attribute>
<attribute name="MARGIN" nelem="1" type="long"><value index="0" type="primitive">          15</value>
</attribute>
<attribute name="SHOWLABELS" nelem="1" type="byte"><value index="0" type="primitive">      1</value>
</attribute>
<attribute name="LABELS" nelem="1" type="object"><value class="IDL_CONTAINER" contained_type="SPD_UI_TEXT" container_count="1" index="0" type="object"><value class="SPD_UI_TEXT" index="0" type="object"><SPD_UI_TEXT>
<attribute name="VALUE" nelem="1" type="string"><value index="0" type="primitive"></value>
</attribute>
<attribute name="FONT" nelem="1" type="int"><value index="0" type="primitive">      2</value>
</attribute>
<attribute name="FORMAT" nelem="1" type="int"><value index="0" type="primitive">      3</value>
</attribute>
<attribute name="COLOR" nelem="3" type="int"><value index="0" type="primitive">      0</value>
<value index="1" type="primitive">      0</value>
<value index="2" type="primitive">      0</value>
</attribute>
<attribute name="SIZE" nelem="1" type="int"><value index="0" type="primitive">     11</value>
</attribute>
<attribute name="THICKNESS" nelem="1" type="int"><value index="0" type="primitive">      1</value>
</attribute>
<attribute name="SHOW" nelem="1" type="int"><value index="0" type="primitive">      0</value>
</attribute>
</SPD_UI_TEXT></value>
</value></attribute>
<attribute name="STACKLABELS" nelem="1" type="int"><value index="0" type="primitive">      0</value>
</attribute>
<attribute name="LAZYLABELS" nelem="1" type="int"><value index="0" type="primitive">      1</value>
</attribute>
<attribute name="BLACKLABELS" nelem="1" type="int"><value index="0" type="primitive">      0</value>
</attribute>
<attribute name="AUTOTICKS" nelem="1" type="int"><value index="0" type="primitive">      1</value>
</attribute>
<attribute name="TITLEOBJ" nelem="1" type="object"><value class="SPD_UI_TEXT" index="0" type="object"><SPD_UI_TEXT>
<attribute name="VALUE" nelem="1" type="string"><value index="0" type="primitive"></value>
</attribute>
<attribute name="FONT" nelem="1" type="int"><value index="0" type="primitive">      2</value>
</attribute>
<attribute name="FORMAT" nelem="1" type="int"><value index="0" type="primitive">      3</value>
</attribute>
<attribute name="COLOR" nelem="3" type="int"><value index="0" type="primitive">      0</value>
<value index="1" type="primitive">      0</value>
<value index="2" type="primitive">      0</value>
</attribute>
<attribute name="SIZE" nelem="1" type="int"><value index="0" type="primitive">     11</value>
</attribute>
<attribute name="THICKNESS" nelem="1" type="int"><value index="0" type="primitive">      1</value>
</attribute>
<attribute name="SHOW" nelem="1" type="int"><value index="0" type="primitive">      0</value>
</attribute>
</SPD_UI_TEXT></value></attribute>
<attribute name="SUBTITLEOBJ" nelem="1" type="object"><value class="SPD_UI_TEXT" index="0" type="object"><SPD_UI_TEXT>
<attribute name="VALUE" nelem="1" type="string"><value index="0" type="primitive"></value>
</attribute>
<attribute name="FONT" nelem="1" type="int"><value index="0" type="primitive">      2</value>
</attribute>
<attribute name="FORMAT" nelem="1" type="int"><value index="0" type="primitive">      3</value>
</attribute>
<attribute name="COLOR" nelem="3" type="int"><value index="0" type="primitive">      0</value>
<value index="1" type="primitive">      0</value>
<value index="2" type="primitive">      0</value>
</attribute>
<attribute name="SIZE" nelem="1" type="int"><value index="0" type="primitive">     10</value>
</attribute>
<attribute name="THICKNESS" nelem="1" type="int"><value index="0" type="primitive">      1</value>
</attribute>
<attribute name="SHOW" nelem="1" type="int"><value index="0" type="primitive">      0</value>
</attribute>
</SPD_UI_TEXT></value></attribute>
<attribute name="PLACELABEL" nelem="1" type="int"><value index="0" type="primitive">      0</value>
</attribute>
<attribute name="PLACETITLE" nelem="1" type="int"><value index="0" type="primitive">      0</value>
</attribute>
<attribute name="TITLEORIENTATION" nelem="1" type="int"><value index="0" type="primitive">      0</value>
</attribute>
<attribute name="TITLEMARGIN" nelem="1" type="int"><value index="0" type="primitive">     15</value>
</attribute>
<attribute name="SHOWTITLE" nelem="1" type="byte"><value index="0" type="primitive">      1</value>
</attribute>
<attribute name="LAZYTITLES" nelem="1" type="int"><value index="0" type="primitive">      1</value>
</attribute>
</SPD_UI_AXIS_SETTINGS></value></attribute>
<attribute name="YAXIS" nelem="1" type="object"><value class="SPD_UI_AXIS_SETTINGS" index="0" type="object"><SPD_UI_AXIS_SETTINGS>
<attribute name="RANGEOPTION" nelem="1" type="int"><value index="0" type="primitive">      2</value>
</attribute>
<attribute name="TOUCHEDRANGEOPTION" nelem="1" type="byte"><value index="0" type="primitive">      0</value>
</attribute>
<attribute name="SCALING" nelem="1" type="int"><value index="0" type="primitive">      1</value>
</attribute>
<attribute name="TOUCHEDSCALING" nelem="1" type="byte"><value index="0" type="primitive">      0</value>
</attribute>
<attribute name="EQUALXYSCALING" nelem="1" type="byte"><value index="0" type="primitive">      0</value>
</attribute>
<attribute name="ISTIMEAXIS" nelem="1" type="int"><value index="0" type="primitive">      0</value>
</attribute>
<attribute name="TOUCHEDISTIMEAXIS" nelem="1" type="byte"><value index="0" type="primitive">      0</value>
</attribute>
<attribute name="RANGEMARGIN" nelem="1" type="double"><value index="0" type="primitive"> 0.0000000000000E+000</value>
</attribute>
<attribute name="TOUCHEDRANGEMARGIN" nelem="1" type="byte"><value index="0" type="primitive">      0</value>
</attribute>
<attribute name="BOUNDSCALING" nelem="1" type="byte"><value index="0" type="primitive">      0</value>
</attribute>
<attribute name="BOUNDFLOATING" nelem="1" type="byte"><value index="0" type="primitive">      0</value>
</attribute>
<attribute name="MINFLOATRANGE" nelem="1" type="double"><value index="0" type="primitive"> 0.0000000000000E+000</value>
</attribute>
<attribute name="MAXFLOATRANGE" nelem="1" type="double"><value index="0" type="primitive"> 0.0000000000000E+000</value>
</attribute>
<attribute name="MINBOUNDRANGE" nelem="1" type="double"><value index="0" type="primitive"> 0.0000000000000E+000</value>
</attribute>
<attribute name="TOUCHEDMINBOUNDRANGE" nelem="1" type="byte"><value index="0" type="primitive">      0</value>
</attribute>
<attribute name="MAXBOUNDRANGE" nelem="1" type="double"><value index="0" type="primitive"> 0.0000000000000E+000</value>
</attribute>
<attribute name="TOUCHEDMAXBOUNDRANGE" nelem="1" type="byte"><value index="0" type="primitive">      0</value>
</attribute>
<attribute name="MINFIXEDRANGE" nelem="1" type="double"><value index="0" type="primitive"> 3.0000000000000E+000</value>
</attribute>
<attribute name="TOUCHEDMINFIXEDRANGE" nelem="1" type="byte"><value index="0" type="primitive">      0</value>
</attribute>
<attribute name="MAXFIXEDRANGE" nelem="1" type="double"><value index="0" type="primitive"> 4.0000000000000E+004</value>
</attribute>
<attribute name="TOUCHEDMAXFIXEDRANGE" nelem="1" type="byte"><value index="0" type="primitive">      0</value>
</attribute>
<attribute name="FLOATINGSPAN" nelem="1" type="double"><value index="0" type="primitive"> 2.0000000000000E+001</value>
</attribute>
<attribute name="FLOATINGCENTER" nelem="1" type="int"><value index="0" type="primitive">      0</value>
</attribute>
<attribute name="MAJORTICKEVERY" nelem="1" type="double"><value index="0" type="primitive"> 1.0000000000000E+000</value>
</attribute>
<attribute name="MINORTICKEVERY" nelem="1" type="double"><value index="0" type="primitive"> 1.0000000000000E+000</value>
</attribute>
<attribute name="MAJORTICKUNITS" nelem="1" type="int"><value index="0" type="primitive">      2</value>
</attribute>
<attribute name="MINORTICKUNITS" nelem="1" type="int"><value index="0" type="primitive">      2</value>
</attribute>
<attribute name="MAJORTICKAUTO" nelem="1" type="int"><value index="0" type="primitive">      1</value>
</attribute>
<attribute name="MINORTICKAUTO" nelem="1" type="int"><value index="0" type="primitive">      1</value>
</attribute>
<attribute name="FIRSTTICKAUTO" nelem="1" type="int"><value index="0" type="primitive">      1</value>
</attribute>
<attribute name="NUMMAJORTICKS" nelem="1" type="long64"><value index="0" type="primitive">                     5</value>
</attribute>
<attribute name="NUMMINORTICKS" nelem="1" type="long64"><value index="0" type="primitive">                     4</value>
</attribute>
<attribute name="FIRSTTICKAT" nelem="1" type="double"><value index="0" type="primitive"> 0.0000000000000E+000</value>
</attribute>
<attribute name="FIRSTTICKUNITS" nelem="1" type="int"><value index="0" type="primitive">      0</value>
</attribute>
<attribute name="TICKSTYLE" nelem="1" type="int"><value index="0" type="primitive">      0</value>
</attribute>
<attribute name="BOTTOMPLACEMENT" nelem="1" type="int"><value index="0" type="primitive">      1</value>
</attribute>
<attribute name="TOPPLACEMENT" nelem="1" type="int"><value index="0" type="primitive">      1</value>
</attribute>
<attribute name="MAJORLENGTH" nelem="1" type="long64"><value index="0" type="primitive">                     7</value>
</attribute>
<attribute name="MINORLENGTH" nelem="1" type="long64"><value index="0" type="primitive">                     3</value>
</attribute>
<attribute name="LOGMINORTICKTYPE" nelem="1" type="long"><value index="0" type="primitive">           1</value>
</attribute>
<attribute name="LINEATZERO" nelem="1" type="int"><value index="0" type="primitive">      0</value>
</attribute>
<attribute name="TOUCHEDLINEATZERO" nelem="1" type="byte"><value index="0" type="primitive">      0</value>
</attribute>
<attribute name="SHOWDATE" nelem="1" type="int"><value index="0" type="primitive">      0</value>
</attribute>
<attribute name="DATESTRING1" nelem="1" type="string"><value index="0" type="primitive">DOY: %doy</value>
</attribute>
<attribute name="DATESTRING2" nelem="1" type="string"><value index="0" type="primitive">%year-%mon-%day</value>
</attribute>
<attribute name="DATEFORMAT1" nelem="1" type="int"><value index="0" type="primitive">      0</value>
</attribute>
<attribute name="DATEFORMAT2" nelem="1" type="int"><value index="0" type="primitive">      0</value>
</attribute>
<attribute name="ANNOTATEAXIS" nelem="1" type="int"><value index="0" type="primitive">      1</value>
</attribute>
<attribute name="PLACEANNOTATION" nelem="1" type="int"><value index="0" type="primitive">      0</value>
</attribute>
<attribute name="ANNOTATEMAJORTICKS" nelem="1" type="int"><value index="0" type="primitive">      1</value>
</attribute>
<attribute name="ANNOTATEEVERY" nelem="1" type="double"><value index="0" type="primitive"> 1.0000000000000E+000</value>
</attribute>
<attribute name="ANNOTATEUNITS" nelem="1" type="int"><value index="0" type="primitive">      2</value>
</attribute>
<attribute name="FIRSTANNOTATION" nelem="1" type="double"><value index="0" type="primitive"> 0.0000000000000E+000</value>
</attribute>
<attribute name="FIRSTANNOTATEUNITS" nelem="1" type="int"><value index="0" type="primitive">      0</value>
</attribute>
<attribute name="ANNOTATERANGEMIN" nelem="1" type="int"><value index="0" type="primitive">      0</value>
</attribute>
<attribute name="ANNOTATERANGEMAX" nelem="1" type="int"><value index="0" type="primitive">      0</value>
</attribute>
<attribute name="TOUCHEDANNOTATERANGEMAX" nelem="1" type="byte"><value index="0" type="primitive">      0</value>
</attribute>
<attribute name="ANNOTATESTYLE" nelem="1" type="int"><value index="0" type="primitive">      4</value>
</attribute>
<attribute name="ANNOTATEORIENTATION" nelem="1" type="int"><value index="0" type="primitive">      0</value>
</attribute>
<attribute name="ANNOTATETEXTOBJECT" nelem="1" type="object"><value class="SPD_UI_TEXT" index="0" type="object"><SPD_UI_TEXT>
<attribute name="VALUE" nelem="1" type="string"><value index="0" type="primitive"></value>
</attribute>
<attribute name="FONT" nelem="1" type="int"><value index="0" type="primitive">      2</value>
</attribute>
<attribute name="FORMAT" nelem="1" type="int"><value index="0" type="primitive">      3</value>
</attribute>
<attribute name="COLOR" nelem="3" type="int"><value index="0" type="primitive">      0</value>
<value index="1" type="primitive">      0</value>
<value index="2" type="primitive">      0</value>
</attribute>
<attribute name="SIZE" nelem="1" type="int"><value index="0" type="primitive">     11</value>
</attribute>
<attribute name="THICKNESS" nelem="1" type="int"><value index="0" type="primitive">      1</value>
</attribute>
<attribute name="SHOW" nelem="1" type="int"><value index="0" type="primitive">      1</value>
</attribute>
</SPD_UI_TEXT></value></attribute>
<attribute name="ANNOTATEEXPONENT" nelem="1" type="int"><value index="0" type="primitive">      0</value>
</attribute>
<attribute name="MAJORGRID" nelem="1" type="object"><value class="NULLOBJ" index="0" type="object"/></attribute>
<attribute name="MINORGRID" nelem="1" type="object"><value class="NULLOBJ" index="0" type="object"/></attribute>
<attribute name="ORIENTATION" nelem="1" type="int"><value index="0" type="primitive">      1</value>
</attribute>
<attribute name="MARGIN" nelem="1" type="long"><value index="0" type="primitive">          35</value>
</attribute>
<attribute name="SHOWLABELS" nelem="1" type="byte"><value index="0" type="primitive">      1</value>
</attribute>
<attribute name="LABELS" nelem="1" type="object"><value class="IDL_CONTAINER" contained_type="SPD_UI_TEXT" container_count="1" index="0" type="object"><value class="SPD_UI_TEXT" index="0" type="object"><SPD_UI_TEXT>
<attribute name="VALUE" nelem="1" type="string"><value index="0" type="primitive"></value>
</attribute>
<attribute name="FONT" nelem="1" type="int"><value index="0" type="primitive">      2</value>
</attribute>
<attribute name="FORMAT" nelem="1" type="int"><value index="0" type="primitive">      3</value>
</attribute>
<attribute name="COLOR" nelem="3" type="int"><value index="0" type="primitive">      0</value>
<value index="1" type="primitive">      0</value>
<value index="2" type="primitive">      0</value>
</attribute>
<attribute name="SIZE" nelem="1" type="int"><value index="0" type="primitive">     11</value>
</attribute>
<attribute name="THICKNESS" nelem="1" type="int"><value index="0" type="primitive">      1</value>
</attribute>
<attribute name="SHOW" nelem="1" type="int"><value index="0" type="primitive">      0</value>
</attribute>
</SPD_UI_TEXT></value>
</value></attribute>
<attribute name="STACKLABELS" nelem="1" type="int"><value index="0" type="primitive">      0</value>
</attribute>
<attribute name="LAZYLABELS" nelem="1" type="int"><value index="0" type="primitive">      1</value>
</attribute>
<attribute name="BLACKLABELS" nelem="1" type="int"><value index="0" type="primitive">      0</value>
</attribute>
<attribute name="AUTOTICKS" nelem="1" type="int"><value index="0" type="primitive">      1</value>
</attribute>
<attribute name="TITLEOBJ" nelem="1" type="object"><value class="SPD_UI_TEXT" index="0" type="object"><SPD_UI_TEXT>
<attribute name="VALUE" nelem="1" type="string"><value index="0" type="primitive">i+ thd!C!C eV</value>
</attribute>
<attribute name="FONT" nelem="1" type="int"><value index="0" type="primitive">      2</value>
</attribute>
<attribute name="FORMAT" nelem="1" type="int"><value index="0" type="primitive">      3</value>
</attribute>
<attribute name="COLOR" nelem="3" type="int"><value index="0" type="primitive">      0</value>
<value index="1" type="primitive">      0</value>
<value index="2" type="primitive">      0</value>
</attribute>
<attribute name="SIZE" nelem="1" type="int"><value index="0" type="primitive">     11</value>
</attribute>
<attribute name="THICKNESS" nelem="1" type="int"><value index="0" type="primitive">      1</value>
</attribute>
<attribute name="SHOW" nelem="1" type="int"><value index="0" type="primitive">      1</value>
</attribute>
</SPD_UI_TEXT></value></attribute>
<attribute name="SUBTITLEOBJ" nelem="1" type="object"><value class="SPD_UI_TEXT" index="0" type="object"><SPD_UI_TEXT>
<attribute name="VALUE" nelem="1" type="string"><value index="0" type="primitive"></value>
</attribute>
<attribute name="FONT" nelem="1" type="int"><value index="0" type="primitive">      2</value>
</attribute>
<attribute name="FORMAT" nelem="1" type="int"><value index="0" type="primitive">      3</value>
</attribute>
<attribute name="COLOR" nelem="3" type="int"><value index="0" type="primitive">      0</value>
<value index="1" type="primitive">      0</value>
<value index="2" type="primitive">      0</value>
</attribute>
<attribute name="SIZE" nelem="1" type="int"><value index="0" type="primitive">     10</value>
</attribute>
<attribute name="THICKNESS" nelem="1" type="int"><value index="0" type="primitive">      1</value>
</attribute>
<attribute name="SHOW" nelem="1" type="int"><value index="0" type="primitive">      1</value>
</attribute>
</SPD_UI_TEXT></value></attribute>
<attribute name="PLACELABEL" nelem="1" type="int"><value index="0" type="primitive">      0</value>
</attribute>
<attribute name="PLACETITLE" nelem="1" type="int"><value index="0" type="primitive">      0</value>
</attribute>
<attribute name="TITLEORIENTATION" nelem="1" type="int"><value index="0" type="primitive">      1</value>
</attribute>
<attribute name="TITLEMARGIN" nelem="1" type="int"><value index="0" type="primitive">     35</value>
</attribute>
<attribute name="SHOWTITLE" nelem="1" type="byte"><value index="0" type="primitive">      1</value>
</attribute>
<attribute name="LAZYTITLES" nelem="1" type="int"><value index="0" type="primitive">      1</value>
</attribute>
</SPD_UI_AXIS_SETTINGS></value></attribute>
<attribute name="ZAXIS" nelem="1" type="object"><value class="SPD_UI_ZAXIS_SETTINGS" index="0" type="object"><SPD_UI_ZAXIS_SETTINGS>
<attribute name="XAXISINDEX" nelem="1" type="int"><value index="0" type="primitive">      0</value>
</attribute>
<attribute name="YAXISINDEX" nelem="1" type="int"><value index="0" type="primitive">      0</value>
</attribute>
<attribute name="COLORTABLE" nelem="1" type="int"><value index="0" type="primitive">      6</value>
</attribute>
<attribute name="MINRANGE" nelem="1" type="double"><value index="0" type="primitive"> 0.0000000000000E+000</value>
</attribute>
<attribute name="TOUCHEDMINRANGE" nelem="1" type="byte"><value index="0" type="primitive">      0</value>
</attribute>
<attribute name="MAXRANGE" nelem="1" type="double"><value index="0" type="primitive"> 0.0000000000000E+000</value>
</attribute>
<attribute name="TOUCHEDMAXRANGE" nelem="1" type="byte"><value index="0" type="primitive">      0</value>
</attribute>
<attribute name="FIXED" nelem="1" type="int"><value index="0" type="primitive">      0</value>
</attribute>
<attribute name="TOUCHEDFIXED" nelem="1" type="byte"><value index="0" type="primitive">      0</value>
</attribute>
<attribute name="TICKNUM" nelem="1" type="int"><value index="0" type="primitive">      5</value>
</attribute>
<attribute name="TOUCHEDTICKNUM" nelem="1" type="byte"><value index="0" type="primitive">      0</value>
</attribute>
<attribute name="MINORTICKNUM" nelem="1" type="int"><value index="0" type="primitive">      8</value>
</attribute>
<attribute name="LOGMINORTICKTYPE" nelem="1" type="long"><value index="0" type="primitive">           1</value>
</attribute>
<attribute name="TOUCHEDMINORTICKNUM" nelem="1" type="byte"><value index="0" type="primitive">      0</value>
</attribute>
<attribute name="ANNOTATIONSTYLE" nelem="1" type="int"><value index="0" type="primitive">      4</value>
</attribute>
<attribute name="ANNOTATETEXTOBJECT" nelem="1" type="object"><value class="SPD_UI_TEXT" index="0" type="object"><SPD_UI_TEXT>
<attribute name="VALUE" nelem="1" type="string"><value index="0" type="primitive"></value>
</attribute>
<attribute name="FONT" nelem="1" type="int"><value index="0" type="primitive">      2</value>
</attribute>
<attribute name="FORMAT" nelem="1" type="int"><value index="0" type="primitive">      3</value>
</attribute>
<attribute name="COLOR" nelem="3" type="int"><value index="0" type="primitive">      0</value>
<value index="1" type="primitive">      0</value>
<value index="2" type="primitive">      0</value>
</attribute>
<attribute name="SIZE" nelem="1" type="int"><value index="0" type="primitive">     11</value>
</attribute>
<attribute name="THICKNESS" nelem="1" type="int"><value index="0" type="primitive">      1</value>
</attribute>
<attribute name="SHOW" nelem="1" type="int"><value index="0" type="primitive">      1</value>
</attribute>
</SPD_UI_TEXT></value></attribute>
<attribute name="ANNOTATIONORIENTATION" nelem="1" type="int"><value index="0" type="primitive">      0</value>
</attribute>
<attribute name="ANNOTATEEXPONENT" nelem="1" type="int"><value index="0" type="primitive">      0</value>
</attribute>
<attribute name="LABELTEXTOBJECT" nelem="1" type="object"><value class="SPD_UI_TEXT" index="0" type="object"><SPD_UI_TEXT>
<attribute name="VALUE" nelem="1" type="string"><value index="0" type="primitive">Counts</value>
</attribute>
<attribute name="FONT" nelem="1" type="int"><value index="0" type="primitive">      2</value>
</attribute>
<attribute name="FORMAT" nelem="1" type="int"><value index="0" type="primitive">      3</value>
</attribute>
<attribute name="COLOR" nelem="3" type="int"><value index="0" type="primitive">      0</value>
<value index="1" type="primitive">      0</value>
<value index="2" type="primitive">      0</value>
</attribute>
<attribute name="SIZE" nelem="1" type="int"><value index="0" type="primitive">     11</value>
</attribute>
<attribute name="THICKNESS" nelem="1" type="int"><value index="0" type="primitive">      1</value>
</attribute>
<attribute name="SHOW" nelem="1" type="int"><value index="0" type="primitive">      1</value>
</attribute>
</SPD_UI_TEXT></value></attribute>
<attribute name="SUBTITLETEXTOBJECT" nelem="1" type="object"><value class="SPD_UI_TEXT" index="0" type="object"><SPD_UI_TEXT>
<attribute name="VALUE" nelem="1" type="string"><value index="0" type="primitive"></value>
</attribute>
<attribute name="FONT" nelem="1" type="int"><value index="0" type="primitive">      2</value>
</attribute>
<attribute name="FORMAT" nelem="1" type="int"><value index="0" type="primitive">      3</value>
</attribute>
<attribute name="COLOR" nelem="3" type="int"><value index="0" type="primitive">      0</value>
<value index="1" type="primitive">      0</value>
<value index="2" type="primitive">      0</value>
</attribute>
<attribute name="SIZE" nelem="1" type="int"><value index="0" type="primitive">     10</value>
</attribute>
<attribute name="THICKNESS" nelem="1" type="int"><value index="0" type="primitive">      1</value>
</attribute>
<attribute name="SHOW" nelem="1" type="int"><value index="0" type="primitive">      1</value>
</attribute>
</SPD_UI_TEXT></value></attribute>
<attribute name="LABELORIENTATION" nelem="1" type="int"><value index="0" type="primitive">      1</value>
</attribute>
<attribute name="LABELMARGIN" nelem="1" type="int"><value index="0" type="primitive">     40</value>
</attribute>
<attribute name="LAZYLABELS" nelem="1" type="int"><value index="0" type="primitive">      1</value>
</attribute>
<attribute name="SCALING" nelem="1" type="int"><value index="0" type="primitive">      1</value>
</attribute>
<attribute name="TOUCHEDSCALING" nelem="1" type="byte"><value index="0" type="primitive">      0</value>
</attribute>
<attribute name="PLACEMENT" nelem="1" type="int"><value index="0" type="primitive">      3</value>
</attribute>
<attribute name="TOUCHEDPLACEMENT" nelem="1" type="byte"><value index="0" type="primitive">      0</value>
</attribute>
<attribute name="MARGIN" nelem="1" type="int"><value index="0" type="primitive">      5</value>
</attribute>
<attribute name="SHOWFREQUENCIES" nelem="1" type="int"><value index="0" type="primitive">      0</value>
</attribute>
<attribute name="FREQUENCYMIN" nelem="1" type="int"><value index="0" type="primitive">      0</value>
</attribute>
<attribute name="FREQUENCYMAX" nelem="1" type="int"><value index="0" type="primitive">      0</value>
</attribute>
<attribute name="AUTOTICKS" nelem="1" type="int"><value index="0" type="primitive">      1</value>
</attribute>
<attribute name="TOUCHEDAUTOTICKS" nelem="1" type="byte"><value index="0" type="primitive">      0</value>
</attribute>
</SPD_UI_ZAXIS_SETTINGS></value></attribute>
<attribute name="TRACKING" nelem="1" type="int"><value index="0" type="primitive">      1</value>
</attribute>
<attribute name="ISACTIVE" nelem="1" type="int"><value index="0" type="primitive">      1</value>
</attribute>
<attribute name="VARIABLES" nelem="1" type="object"><value class="IDL_CONTAINER" container_count="0" index="0" type="object"/></attribute>
<attribute name="MARKERS" nelem="1" type="object"><value class="IDL_CONTAINER" container_count="0" index="0" type="object"/></attribute>
<attribute name="SHOWVARIABLES" nelem="1" type="int"><value index="0" type="primitive">      1</value>
</attribute>
<attribute name="LABELMARGIN" nelem="1" type="int"><value index="0" type="primitive">     20</value>
</attribute>
<attribute name="SYNCFLAG" nelem="1" type="int"><value index="0" type="primitive">      1</value>
</attribute>
<attribute name="LEGENDSETTINGS" nelem="1" type="object"><value class="SPD_UI_LEGEND" index="0" type="object"><SPD_UI_LEGEND>
<attribute name="ENABLED" nelem="1" type="int"><value index="0" type="primitive">      1</value>
</attribute>
<attribute name="FONT" nelem="1" type="int"><value index="0" type="primitive">      2</value>
</attribute>
<attribute name="SIZE" nelem="1" type="int"><value index="0" type="primitive">     12</value>
</attribute>
<attribute name="FORMAT" nelem="1" type="int"><value index="0" type="primitive">      3</value>
</attribute>
<attribute name="COLOR" nelem="3" type="int"><value index="0" type="primitive">      0</value>
<value index="1" type="primitive">      0</value>
<value index="2" type="primitive">      0</value>
</attribute>
<attribute name="VSPACING" nelem="1" type="int"><value index="0" type="primitive">      2</value>
</attribute>
<attribute name="BGCOLOR" nelem="3" type="int"><value index="0" type="primitive">    255</value>
<value index="1" type="primitive">    255</value>
<value index="2" type="primitive">    255</value>
</attribute>
<attribute name="FRAMETHICKNESS" nelem="1" type="int"><value index="0" type="primitive">      1</value>
</attribute>
<attribute name="BORDERCOLOR" nelem="3" type="int"><value index="0" type="primitive">      0</value>
<value index="1" type="primitive">      0</value>
<value index="2" type="primitive">      0</value>
</attribute>
<attribute name="BOTTOM" nelem="1" type="float"><value index="0" type="primitive"> 0.000000E+000</value>
</attribute>
<attribute name="BVALUE" nelem="1" type="double"><value index="0" type="primitive"> 6.6285710987107E+001</value>
</attribute>
<attribute name="BUNIT" nelem="1" type="int"><value index="0" type="primitive">      0</value>
</attribute>
<attribute name="LEFT" nelem="1" type="float"><value index="0" type="primitive"> 0.000000E+000</value>
</attribute>
<attribute name="LVALUE" nelem="1" type="double"><value index="0" type="primitive"> 3.4599999668356E+002</value>
</attribute>
<attribute name="LUNIT" nelem="1" type="int"><value index="0" type="primitive">      0</value>
</attribute>
<attribute name="WIDTH" nelem="1" type="float"><value index="0" type="primitive"> 0.000000E+000</value>
</attribute>
<attribute name="WVALUE" nelem="1" type="double"><value index="0" type="primitive"> 2.0799999540611E+002</value>
</attribute>
<attribute name="WUNIT" nelem="1" type="int"><value index="0" type="primitive">      0</value>
</attribute>
<attribute name="HEIGHT" nelem="1" type="float"><value index="0" type="primitive"> 0.000000E+000</value>
</attribute>
<attribute name="HVALUE" nelem="1" type="double"><value index="0" type="primitive"> 4.4000001501849E+001</value>
</attribute>
<attribute name="HUNIT" nelem="1" type="int"><value index="0" type="primitive">      0</value>
</attribute>
<attribute name="XAXISVALUE" nelem="1" type="string"><value index="0" type="primitive">X Axis Time</value>
</attribute>
<attribute name="XAXISVALENABLED" nelem="1" type="int"><value index="0" type="primitive">      1</value>
</attribute>
<attribute name="YAXISVALUE" nelem="1" type="string"><value index="0" type="primitive">Y Axis Value</value>
</attribute>
<attribute name="YAXISVALENABLED" nelem="1" type="int"><value index="0" type="primitive">      1</value>
</attribute>
<attribute name="CUSTOMTRACESSET" nelem="1" type="int"><value index="0" type="primitive">      0</value>
</attribute>
<attribute name="XISTIME" nelem="1" type="int"><value index="0" type="primitive">      1</value>
</attribute>
<attribute name="YISTIME" nelem="1" type="int"><value index="0" type="primitive">      0</value>
</attribute>
<attribute name="ZISTIME" nelem="1" type="int"><value index="0" type="primitive">      0</value>
</attribute>
<attribute name="NOTATIONSET" nelem="1" type="int"><value index="0" type="primitive">      0</value>
</attribute>
<attribute name="TIMEFORMAT" nelem="1" type="int"><value index="0" type="primitive">      6</value>
</attribute>
<attribute name="NUMFORMAT" nelem="1" type="int"><value index="0" type="primitive">      5</value>
</attribute>
</SPD_UI_LEGEND></value></attribute>
</SPD_UI_PANEL></value>
<value class="SPD_UI_PANEL" index="4" type="object"><SPD_UI_PANEL>
<attribute name="NAME" nelem="1" type="string"><value index="0" type="primitive">Panel: 5</value>
</attribute>
<attribute name="ID" nelem="1" type="int"><value index="0" type="primitive">      4</value>
</attribute>
<attribute name="WINDOWID" nelem="1" type="int"><value index="0" type="primitive">     -1</value>
</attribute>
<attribute name="SETTINGS" nelem="1" type="object"><value class="SPD_UI_PANEL_SETTINGS" index="0" type="object"><SPD_UI_PANEL_SETTINGS>
<attribute name="TITLEOBJ" nelem="1" type="object"><value class="SPD_UI_TEXT" index="0" type="object"><SPD_UI_TEXT>
<attribute name="VALUE" nelem="1" type="string"><value index="0" type="primitive"></value>
</attribute>
<attribute name="FONT" nelem="1" type="int"><value index="0" type="primitive">      2</value>
</attribute>
<attribute name="FORMAT" nelem="1" type="int"><value index="0" type="primitive">      3</value>
</attribute>
<attribute name="COLOR" nelem="3" type="int"><value index="0" type="primitive">      0</value>
<value index="1" type="primitive">      0</value>
<value index="2" type="primitive">      0</value>
</attribute>
<attribute name="SIZE" nelem="1" type="int"><value index="0" type="primitive">     10</value>
</attribute>
<attribute name="THICKNESS" nelem="1" type="int"><value index="0" type="primitive">      1</value>
</attribute>
<attribute name="SHOW" nelem="1" type="int"><value index="0" type="primitive">      1</value>
</attribute>
</SPD_UI_TEXT></value></attribute>
<attribute name="TITLEMARGIN" nelem="1" type="int"><value index="0" type="primitive">      5</value>
</attribute>
<attribute name="ROW" nelem="1" type="int"><value index="0" type="primitive">      5</value>
</attribute>
<attribute name="COL" nelem="1" type="int"><value index="0" type="primitive">      1</value>
</attribute>
<attribute name="RSPAN" nelem="1" type="int"><value index="0" type="primitive">      1</value>
</attribute>
<attribute name="CSPAN" nelem="1" type="int"><value index="0" type="primitive">      1</value>
</attribute>
<attribute name="BOTTOM" nelem="1" type="float"><value index="0" type="primitive"> 0.000000E+000</value>
</attribute>
<attribute name="BVALUE" nelem="1" type="double"><value index="0" type="primitive">-1.0000000000000E+000</value>
</attribute>
<attribute name="BUNIT" nelem="1" type="int"><value index="0" type="primitive">      0</value>
</attribute>
<attribute name="LEFT" nelem="1" type="float"><value index="0" type="primitive"> 0.000000E+000</value>
</attribute>
<attribute name="LVALUE" nelem="1" type="double"><value index="0" type="primitive">-1.0000000000000E+000</value>
</attribute>
<attribute name="LUNIT" nelem="1" type="int"><value index="0" type="primitive">      0</value>
</attribute>
<attribute name="WIDTH" nelem="1" type="float"><value index="0" type="primitive"> 0.000000E+000</value>
</attribute>
<attribute name="WVALUE" nelem="1" type="double"><value index="0" type="primitive">-1.0000000000000E+000</value>
</attribute>
<attribute name="WUNIT" nelem="1" type="int"><value index="0" type="primitive">      0</value>
</attribute>
<attribute name="HEIGHT" nelem="1" type="float"><value index="0" type="primitive"> 0.000000E+000</value>
</attribute>
<attribute name="HVALUE" nelem="1" type="double"><value index="0" type="primitive">-1.0000000000000E+000</value>
</attribute>
<attribute name="HUNIT" nelem="1" type="int"><value index="0" type="primitive">      0</value>
</attribute>
<attribute name="RELVERTSIZE" nelem="1" type="int"><value index="0" type="primitive">    100</value>
</attribute>
<attribute name="BACKGROUNDCOLOR" nelem="3" type="int"><value index="0" type="primitive">    255</value>
<value index="1" type="primitive">    255</value>
<value index="2" type="primitive">    255</value>
</attribute>
<attribute name="FRAMECOLOR" nelem="3" type="int"><value index="0" type="primitive">      0</value>
<value index="1" type="primitive">      0</value>
<value index="2" type="primitive">      0</value>
</attribute>
<attribute name="FRAMETHICK" nelem="1" type="int"><value index="0" type="primitive">      1</value>
</attribute>
</SPD_UI_PANEL_SETTINGS></value></attribute>
<attribute name="TRACESETTINGS" nelem="1" type="object"><value class="IDL_CONTAINER" contained_type="SPD_UI_SPECTRA_SETTINGS" container_count="1" index="0" type="object"><value class="SPD_UI_SPECTRA_SETTINGS" index="0" type="object"><SPD_UI_SPECTRA_SETTINGS>
<attribute name="DATAX" nelem="1" type="string"><value index="0" type="primitive">thd_peer_en_counts_L1_time</value>
</attribute>
<attribute name="DATAY" nelem="1" type="string"><value index="0" type="primitive">thd_peer_en_counts_L1_yaxis</value>
</attribute>
<attribute name="DATAZ" nelem="1" type="string"><value index="0" type="primitive">thd_peer_en_counts_L1</value>
</attribute>
</SPD_UI_SPECTRA_SETTINGS></value>
</value></attribute>
<attribute name="TRACEFILLSETTINGS" nelem="1" type="object"><value class="IDL_CONTAINER" container_count="0" index="0" type="object"/></attribute>
<attribute name="XAXIS" nelem="1" type="object"><value class="SPD_UI_AXIS_SETTINGS" index="0" type="object"><SPD_UI_AXIS_SETTINGS>
<attribute name="RANGEOPTION" nelem="1" type="int"><value index="0" type="primitive">      0</value>
</attribute>
<attribute name="TOUCHEDRANGEOPTION" nelem="1" type="byte"><value index="0" type="primitive">      0</value>
</attribute>
<attribute name="SCALING" nelem="1" type="int"><value index="0" type="primitive">      0</value>
</attribute>
<attribute name="TOUCHEDSCALING" nelem="1" type="byte"><value index="0" type="primitive">      0</value>
</attribute>
<attribute name="EQUALXYSCALING" nelem="1" type="byte"><value index="0" type="primitive">      0</value>
</attribute>
<attribute name="ISTIMEAXIS" nelem="1" type="int"><value index="0" type="primitive">      1</value>
</attribute>
<attribute name="TOUCHEDISTIMEAXIS" nelem="1" type="byte"><value index="0" type="primitive">      0</value>
</attribute>
<attribute name="RANGEMARGIN" nelem="1" type="double"><value index="0" type="primitive"> 0.0000000000000E+000</value>
</attribute>
<attribute name="TOUCHEDRANGEMARGIN" nelem="1" type="byte"><value index="0" type="primitive">      0</value>
</attribute>
<attribute name="BOUNDSCALING" nelem="1" type="byte"><value index="0" type="primitive">      0</value>
</attribute>
<attribute name="BOUNDFLOATING" nelem="1" type="byte"><value index="0" type="primitive">      0</value>
</attribute>
<attribute name="MINFLOATRANGE" nelem="1" type="double"><value index="0" type="primitive"> 0.0000000000000E+000</value>
</attribute>
<attribute name="MAXFLOATRANGE" nelem="1" type="double"><value index="0" type="primitive"> 0.0000000000000E+000</value>
</attribute>
<attribute name="MINBOUNDRANGE" nelem="1" type="double"><value index="0" type="primitive"> 0.0000000000000E+000</value>
</attribute>
<attribute name="TOUCHEDMINBOUNDRANGE" nelem="1" type="byte"><value index="0" type="primitive">      0</value>
</attribute>
<attribute name="MAXBOUNDRANGE" nelem="1" type="double"><value index="0" type="primitive"> 0.0000000000000E+000</value>
</attribute>
<attribute name="TOUCHEDMAXBOUNDRANGE" nelem="1" type="byte"><value index="0" type="primitive">      0</value>
</attribute>
<attribute name="MINFIXEDRANGE" nelem="1" type="double"><value index="0" type="primitive"> 1.5019777680683E+009</value>
</attribute>
<attribute name="TOUCHEDMINFIXEDRANGE" nelem="1" type="byte"><value index="0" type="primitive">      0</value>
</attribute>
<attribute name="MAXFIXEDRANGE" nelem="1" type="double"><value index="0" type="primitive"> 1.5020639994538E+009</value>
</attribute>
<attribute name="TOUCHEDMAXFIXEDRANGE" nelem="1" type="byte"><value index="0" type="primitive">      0</value>
</attribute>
<attribute name="FLOATINGSPAN" nelem="1" type="double"><value index="0" type="primitive"> 2.0000000000000E+001</value>
</attribute>
<attribute name="FLOATINGCENTER" nelem="1" type="int"><value index="0" type="primitive">      0</value>
</attribute>
<attribute name="MAJORTICKEVERY" nelem="1" type="double"><value index="0" type="primitive"> 1.0000000000000E+000</value>
</attribute>
<attribute name="MINORTICKEVERY" nelem="1" type="double"><value index="0" type="primitive"> 1.0000000000000E+000</value>
</attribute>
<attribute name="MAJORTICKUNITS" nelem="1" type="int"><value index="0" type="primitive">      2</value>
</attribute>
<attribute name="MINORTICKUNITS" nelem="1" type="int"><value index="0" type="primitive">      2</value>
</attribute>
<attribute name="MAJORTICKAUTO" nelem="1" type="int"><value index="0" type="primitive">      1</value>
</attribute>
<attribute name="MINORTICKAUTO" nelem="1" type="int"><value index="0" type="primitive">      1</value>
</attribute>
<attribute name="FIRSTTICKAUTO" nelem="1" type="int"><value index="0" type="primitive">      1</value>
</attribute>
<attribute name="NUMMAJORTICKS" nelem="1" type="long64"><value index="0" type="primitive">                     5</value>
</attribute>
<attribute name="NUMMINORTICKS" nelem="1" type="long64"><value index="0" type="primitive">                     5</value>
</attribute>
<attribute name="FIRSTTICKAT" nelem="1" type="double"><value index="0" type="primitive"> 0.0000000000000E+000</value>
</attribute>
<attribute name="FIRSTTICKUNITS" nelem="1" type="int"><value index="0" type="primitive">      0</value>
</attribute>
<attribute name="TICKSTYLE" nelem="1" type="int"><value index="0" type="primitive">      0</value>
</attribute>
<attribute name="BOTTOMPLACEMENT" nelem="1" type="int"><value index="0" type="primitive">      1</value>
</attribute>
<attribute name="TOPPLACEMENT" nelem="1" type="int"><value index="0" type="primitive">      1</value>
</attribute>
<attribute name="MAJORLENGTH" nelem="1" type="long64"><value index="0" type="primitive">                     7</value>
</attribute>
<attribute name="MINORLENGTH" nelem="1" type="long64"><value index="0" type="primitive">                     3</value>
</attribute>
<attribute name="LOGMINORTICKTYPE" nelem="1" type="long"><value index="0" type="primitive">           1</value>
</attribute>
<attribute name="LINEATZERO" nelem="1" type="int"><value index="0" type="primitive">      0</value>
</attribute>
<attribute name="TOUCHEDLINEATZERO" nelem="1" type="byte"><value index="0" type="primitive">      0</value>
</attribute>
<attribute name="SHOWDATE" nelem="1" type="int"><value index="0" type="primitive">      1</value>
</attribute>
<attribute name="DATESTRING1" nelem="1" type="string"><value index="0" type="primitive">%date</value>
</attribute>
<attribute name="DATESTRING2" nelem="1" type="string"><value index="0" type="primitive">%time</value>
</attribute>
<attribute name="DATEFORMAT1" nelem="1" type="int"><value index="0" type="primitive">      0</value>
</attribute>
<attribute name="DATEFORMAT2" nelem="1" type="int"><value index="0" type="primitive">      0</value>
</attribute>
<attribute name="ANNOTATEAXIS" nelem="1" type="int"><value index="0" type="primitive">      1</value>
</attribute>
<attribute name="PLACEANNOTATION" nelem="1" type="int"><value index="0" type="primitive">      0</value>
</attribute>
<attribute name="ANNOTATEMAJORTICKS" nelem="1" type="int"><value index="0" type="primitive">      1</value>
</attribute>
<attribute name="ANNOTATEEVERY" nelem="1" type="double"><value index="0" type="primitive"> 1.0000000000000E+000</value>
</attribute>
<attribute name="ANNOTATEUNITS" nelem="1" type="int"><value index="0" type="primitive">      2</value>
</attribute>
<attribute name="FIRSTANNOTATION" nelem="1" type="double"><value index="0" type="primitive"> 0.0000000000000E+000</value>
</attribute>
<attribute name="FIRSTANNOTATEUNITS" nelem="1" type="int"><value index="0" type="primitive">      0</value>
</attribute>
<attribute name="ANNOTATERANGEMIN" nelem="1" type="int"><value index="0" type="primitive">      0</value>
</attribute>
<attribute name="ANNOTATERANGEMAX" nelem="1" type="int"><value index="0" type="primitive">      0</value>
</attribute>
<attribute name="TOUCHEDANNOTATERANGEMAX" nelem="1" type="byte"><value index="0" type="primitive">      0</value>
</attribute>
<attribute name="ANNOTATESTYLE" nelem="1" type="int"><value index="0" type="primitive">      5</value>
</attribute>
<attribute name="ANNOTATEORIENTATION" nelem="1" type="int"><value index="0" type="primitive">      0</value>
</attribute>
<attribute name="ANNOTATETEXTOBJECT" nelem="1" type="object"><value class="SPD_UI_TEXT" index="0" type="object"><SPD_UI_TEXT>
<attribute name="VALUE" nelem="1" type="string"><value index="0" type="primitive"></value>
</attribute>
<attribute name="FONT" nelem="1" type="int"><value index="0" type="primitive">      2</value>
</attribute>
<attribute name="FORMAT" nelem="1" type="int"><value index="0" type="primitive">      3</value>
</attribute>
<attribute name="COLOR" nelem="3" type="int"><value index="0" type="primitive">      0</value>
<value index="1" type="primitive">      0</value>
<value index="2" type="primitive">      0</value>
</attribute>
<attribute name="SIZE" nelem="1" type="int"><value index="0" type="primitive">     11</value>
</attribute>
<attribute name="THICKNESS" nelem="1" type="int"><value index="0" type="primitive">      1</value>
</attribute>
<attribute name="SHOW" nelem="1" type="int"><value index="0" type="primitive">      1</value>
</attribute>
</SPD_UI_TEXT></value></attribute>
<attribute name="ANNOTATEEXPONENT" nelem="1" type="int"><value index="0" type="primitive">      0</value>
</attribute>
<attribute name="MAJORGRID" nelem="1" type="object"><value class="NULLOBJ" index="0" type="object"/></attribute>
<attribute name="MINORGRID" nelem="1" type="object"><value class="NULLOBJ" index="0" type="object"/></attribute>
<attribute name="ORIENTATION" nelem="1" type="int"><value index="0" type="primitive">      0</value>
</attribute>
<attribute name="MARGIN" nelem="1" type="long"><value index="0" type="primitive">          15</value>
</attribute>
<attribute name="SHOWLABELS" nelem="1" type="byte"><value index="0" type="primitive">      1</value>
</attribute>
<attribute name="LABELS" nelem="1" type="object"><value class="IDL_CONTAINER" contained_type="SPD_UI_TEXT" container_count="1" index="0" type="object"><value class="SPD_UI_TEXT" index="0" type="object"><SPD_UI_TEXT>
<attribute name="VALUE" nelem="1" type="string"><value index="0" type="primitive"></value>
</attribute>
<attribute name="FONT" nelem="1" type="int"><value index="0" type="primitive">      2</value>
</attribute>
<attribute name="FORMAT" nelem="1" type="int"><value index="0" type="primitive">      3</value>
</attribute>
<attribute name="COLOR" nelem="3" type="int"><value index="0" type="primitive">      0</value>
<value index="1" type="primitive">      0</value>
<value index="2" type="primitive">      0</value>
</attribute>
<attribute name="SIZE" nelem="1" type="int"><value index="0" type="primitive">     11</value>
</attribute>
<attribute name="THICKNESS" nelem="1" type="int"><value index="0" type="primitive">      1</value>
</attribute>
<attribute name="SHOW" nelem="1" type="int"><value index="0" type="primitive">      0</value>
</attribute>
</SPD_UI_TEXT></value>
</value></attribute>
<attribute name="STACKLABELS" nelem="1" type="int"><value index="0" type="primitive">      0</value>
</attribute>
<attribute name="LAZYLABELS" nelem="1" type="int"><value index="0" type="primitive">      1</value>
</attribute>
<attribute name="BLACKLABELS" nelem="1" type="int"><value index="0" type="primitive">      0</value>
</attribute>
<attribute name="AUTOTICKS" nelem="1" type="int"><value index="0" type="primitive">      1</value>
</attribute>
<attribute name="TITLEOBJ" nelem="1" type="object"><value class="SPD_UI_TEXT" index="0" type="object"><SPD_UI_TEXT>
<attribute name="VALUE" nelem="1" type="string"><value index="0" type="primitive"></value>
</attribute>
<attribute name="FONT" nelem="1" type="int"><value index="0" type="primitive">      2</value>
</attribute>
<attribute name="FORMAT" nelem="1" type="int"><value index="0" type="primitive">      3</value>
</attribute>
<attribute name="COLOR" nelem="3" type="int"><value index="0" type="primitive">      0</value>
<value index="1" type="primitive">      0</value>
<value index="2" type="primitive">      0</value>
</attribute>
<attribute name="SIZE" nelem="1" type="int"><value index="0" type="primitive">     11</value>
</attribute>
<attribute name="THICKNESS" nelem="1" type="int"><value index="0" type="primitive">      1</value>
</attribute>
<attribute name="SHOW" nelem="1" type="int"><value index="0" type="primitive">      0</value>
</attribute>
</SPD_UI_TEXT></value></attribute>
<attribute name="SUBTITLEOBJ" nelem="1" type="object"><value class="SPD_UI_TEXT" index="0" type="object"><SPD_UI_TEXT>
<attribute name="VALUE" nelem="1" type="string"><value index="0" type="primitive"></value>
</attribute>
<attribute name="FONT" nelem="1" type="int"><value index="0" type="primitive">      2</value>
</attribute>
<attribute name="FORMAT" nelem="1" type="int"><value index="0" type="primitive">      3</value>
</attribute>
<attribute name="COLOR" nelem="3" type="int"><value index="0" type="primitive">      0</value>
<value index="1" type="primitive">      0</value>
<value index="2" type="primitive">      0</value>
</attribute>
<attribute name="SIZE" nelem="1" type="int"><value index="0" type="primitive">     10</value>
</attribute>
<attribute name="THICKNESS" nelem="1" type="int"><value index="0" type="primitive">      1</value>
</attribute>
<attribute name="SHOW" nelem="1" type="int"><value index="0" type="primitive">      0</value>
</attribute>
</SPD_UI_TEXT></value></attribute>
<attribute name="PLACELABEL" nelem="1" type="int"><value index="0" type="primitive">      0</value>
</attribute>
<attribute name="PLACETITLE" nelem="1" type="int"><value index="0" type="primitive">      0</value>
</attribute>
<attribute name="TITLEORIENTATION" nelem="1" type="int"><value index="0" type="primitive">      0</value>
</attribute>
<attribute name="TITLEMARGIN" nelem="1" type="int"><value index="0" type="primitive">     15</value>
</attribute>
<attribute name="SHOWTITLE" nelem="1" type="byte"><value index="0" type="primitive">      1</value>
</attribute>
<attribute name="LAZYTITLES" nelem="1" type="int"><value index="0" type="primitive">      1</value>
</attribute>
</SPD_UI_AXIS_SETTINGS></value></attribute>
<attribute name="YAXIS" nelem="1" type="object"><value class="SPD_UI_AXIS_SETTINGS" index="0" type="object"><SPD_UI_AXIS_SETTINGS>
<attribute name="RANGEOPTION" nelem="1" type="int"><value index="0" type="primitive">      2</value>
</attribute>
<attribute name="TOUCHEDRANGEOPTION" nelem="1" type="byte"><value index="0" type="primitive">      0</value>
</attribute>
<attribute name="SCALING" nelem="1" type="int"><value index="0" type="primitive">      1</value>
</attribute>
<attribute name="TOUCHEDSCALING" nelem="1" type="byte"><value index="0" type="primitive">      0</value>
</attribute>
<attribute name="EQUALXYSCALING" nelem="1" type="byte"><value index="0" type="primitive">      0</value>
</attribute>
<attribute name="ISTIMEAXIS" nelem="1" type="int"><value index="0" type="primitive">      0</value>
</attribute>
<attribute name="TOUCHEDISTIMEAXIS" nelem="1" type="byte"><value index="0" type="primitive">      0</value>
</attribute>
<attribute name="RANGEMARGIN" nelem="1" type="double"><value index="0" type="primitive"> 0.0000000000000E+000</value>
</attribute>
<attribute name="TOUCHEDRANGEMARGIN" nelem="1" type="byte"><value index="0" type="primitive">      0</value>
</attribute>
<attribute name="BOUNDSCALING" nelem="1" type="byte"><value index="0" type="primitive">      0</value>
</attribute>
<attribute name="BOUNDFLOATING" nelem="1" type="byte"><value index="0" type="primitive">      0</value>
</attribute>
<attribute name="MINFLOATRANGE" nelem="1" type="double"><value index="0" type="primitive"> 0.0000000000000E+000</value>
</attribute>
<attribute name="MAXFLOATRANGE" nelem="1" type="double"><value index="0" type="primitive"> 0.0000000000000E+000</value>
</attribute>
<attribute name="MINBOUNDRANGE" nelem="1" type="double"><value index="0" type="primitive"> 0.0000000000000E+000</value>
</attribute>
<attribute name="TOUCHEDMINBOUNDRANGE" nelem="1" type="byte"><value index="0" type="primitive">      0</value>
</attribute>
<attribute name="MAXBOUNDRANGE" nelem="1" type="double"><value index="0" type="primitive"> 0.0000000000000E+000</value>
</attribute>
<attribute name="TOUCHEDMAXBOUNDRANGE" nelem="1" type="byte"><value index="0" type="primitive">      0</value>
</attribute>
<attribute name="MINFIXEDRANGE" nelem="1" type="double"><value index="0" type="primitive"> 3.0000000000000E+000</value>
</attribute>
<attribute name="TOUCHEDMINFIXEDRANGE" nelem="1" type="byte"><value index="0" type="primitive">      0</value>
</attribute>
<attribute name="MAXFIXEDRANGE" nelem="1" type="double"><value index="0" type="primitive"> 4.0000000000000E+004</value>
</attribute>
<attribute name="TOUCHEDMAXFIXEDRANGE" nelem="1" type="byte"><value index="0" type="primitive">      0</value>
</attribute>
<attribute name="FLOATINGSPAN" nelem="1" type="double"><value index="0" type="primitive"> 2.0000000000000E+001</value>
</attribute>
<attribute name="FLOATINGCENTER" nelem="1" type="int"><value index="0" type="primitive">      0</value>
</attribute>
<attribute name="MAJORTICKEVERY" nelem="1" type="double"><value index="0" type="primitive"> 1.0000000000000E+000</value>
</attribute>
<attribute name="MINORTICKEVERY" nelem="1" type="double"><value index="0" type="primitive"> 1.0000000000000E+000</value>
</attribute>
<attribute name="MAJORTICKUNITS" nelem="1" type="int"><value index="0" type="primitive">      2</value>
</attribute>
<attribute name="MINORTICKUNITS" nelem="1" type="int"><value index="0" type="primitive">      2</value>
</attribute>
<attribute name="MAJORTICKAUTO" nelem="1" type="int"><value index="0" type="primitive">      1</value>
</attribute>
<attribute name="MINORTICKAUTO" nelem="1" type="int"><value index="0" type="primitive">      1</value>
</attribute>
<attribute name="FIRSTTICKAUTO" nelem="1" type="int"><value index="0" type="primitive">      1</value>
</attribute>
<attribute name="NUMMAJORTICKS" nelem="1" type="long64"><value index="0" type="primitive">                     5</value>
</attribute>
<attribute name="NUMMINORTICKS" nelem="1" type="long64"><value index="0" type="primitive">                     4</value>
</attribute>
<attribute name="FIRSTTICKAT" nelem="1" type="double"><value index="0" type="primitive"> 0.0000000000000E+000</value>
</attribute>
<attribute name="FIRSTTICKUNITS" nelem="1" type="int"><value index="0" type="primitive">      0</value>
</attribute>
<attribute name="TICKSTYLE" nelem="1" type="int"><value index="0" type="primitive">      0</value>
</attribute>
<attribute name="BOTTOMPLACEMENT" nelem="1" type="int"><value index="0" type="primitive">      1</value>
</attribute>
<attribute name="TOPPLACEMENT" nelem="1" type="int"><value index="0" type="primitive">      1</value>
</attribute>
<attribute name="MAJORLENGTH" nelem="1" type="long64"><value index="0" type="primitive">                     7</value>
</attribute>
<attribute name="MINORLENGTH" nelem="1" type="long64"><value index="0" type="primitive">                     3</value>
</attribute>
<attribute name="LOGMINORTICKTYPE" nelem="1" type="long"><value index="0" type="primitive">           1</value>
</attribute>
<attribute name="LINEATZERO" nelem="1" type="int"><value index="0" type="primitive">      0</value>
</attribute>
<attribute name="TOUCHEDLINEATZERO" nelem="1" type="byte"><value index="0" type="primitive">      0</value>
</attribute>
<attribute name="SHOWDATE" nelem="1" type="int"><value index="0" type="primitive">      0</value>
</attribute>
<attribute name="DATESTRING1" nelem="1" type="string"><value index="0" type="primitive">DOY: %doy</value>
</attribute>
<attribute name="DATESTRING2" nelem="1" type="string"><value index="0" type="primitive">%year-%mon-%day</value>
</attribute>
<attribute name="DATEFORMAT1" nelem="1" type="int"><value index="0" type="primitive">      0</value>
</attribute>
<attribute name="DATEFORMAT2" nelem="1" type="int"><value index="0" type="primitive">      0</value>
</attribute>
<attribute name="ANNOTATEAXIS" nelem="1" type="int"><value index="0" type="primitive">      1</value>
</attribute>
<attribute name="PLACEANNOTATION" nelem="1" type="int"><value index="0" type="primitive">      0</value>
</attribute>
<attribute name="ANNOTATEMAJORTICKS" nelem="1" type="int"><value index="0" type="primitive">      1</value>
</attribute>
<attribute name="ANNOTATEEVERY" nelem="1" type="double"><value index="0" type="primitive"> 1.0000000000000E+000</value>
</attribute>
<attribute name="ANNOTATEUNITS" nelem="1" type="int"><value index="0" type="primitive">      2</value>
</attribute>
<attribute name="FIRSTANNOTATION" nelem="1" type="double"><value index="0" type="primitive"> 0.0000000000000E+000</value>
</attribute>
<attribute name="FIRSTANNOTATEUNITS" nelem="1" type="int"><value index="0" type="primitive">      0</value>
</attribute>
<attribute name="ANNOTATERANGEMIN" nelem="1" type="int"><value index="0" type="primitive">      0</value>
</attribute>
<attribute name="ANNOTATERANGEMAX" nelem="1" type="int"><value index="0" type="primitive">      0</value>
</attribute>
<attribute name="TOUCHEDANNOTATERANGEMAX" nelem="1" type="byte"><value index="0" type="primitive">      0</value>
</attribute>
<attribute name="ANNOTATESTYLE" nelem="1" type="int"><value index="0" type="primitive">      4</value>
</attribute>
<attribute name="ANNOTATEORIENTATION" nelem="1" type="int"><value index="0" type="primitive">      0</value>
</attribute>
<attribute name="ANNOTATETEXTOBJECT" nelem="1" type="object"><value class="SPD_UI_TEXT" index="0" type="object"><SPD_UI_TEXT>
<attribute name="VALUE" nelem="1" type="string"><value index="0" type="primitive"></value>
</attribute>
<attribute name="FONT" nelem="1" type="int"><value index="0" type="primitive">      2</value>
</attribute>
<attribute name="FORMAT" nelem="1" type="int"><value index="0" type="primitive">      3</value>
</attribute>
<attribute name="COLOR" nelem="3" type="int"><value index="0" type="primitive">      0</value>
<value index="1" type="primitive">      0</value>
<value index="2" type="primitive">      0</value>
</attribute>
<attribute name="SIZE" nelem="1" type="int"><value index="0" type="primitive">     11</value>
</attribute>
<attribute name="THICKNESS" nelem="1" type="int"><value index="0" type="primitive">      1</value>
</attribute>
<attribute name="SHOW" nelem="1" type="int"><value index="0" type="primitive">      1</value>
</attribute>
</SPD_UI_TEXT></value></attribute>
<attribute name="ANNOTATEEXPONENT" nelem="1" type="int"><value index="0" type="primitive">      0</value>
</attribute>
<attribute name="MAJORGRID" nelem="1" type="object"><value class="NULLOBJ" index="0" type="object"/></attribute>
<attribute name="MINORGRID" nelem="1" type="object"><value class="NULLOBJ" index="0" type="object"/></attribute>
<attribute name="ORIENTATION" nelem="1" type="int"><value index="0" type="primitive">      1</value>
</attribute>
<attribute name="MARGIN" nelem="1" type="long"><value index="0" type="primitive">          35</value>
</attribute>
<attribute name="SHOWLABELS" nelem="1" type="byte"><value index="0" type="primitive">      1</value>
</attribute>
<attribute name="LABELS" nelem="1" type="object"><value class="IDL_CONTAINER" contained_type="SPD_UI_TEXT" container_count="1" index="0" type="object"><value class="SPD_UI_TEXT" index="0" type="object"><SPD_UI_TEXT>
<attribute name="VALUE" nelem="1" type="string"><value index="0" type="primitive"></value>
</attribute>
<attribute name="FONT" nelem="1" type="int"><value index="0" type="primitive">      2</value>
</attribute>
<attribute name="FORMAT" nelem="1" type="int"><value index="0" type="primitive">      3</value>
</attribute>
<attribute name="COLOR" nelem="3" type="int"><value index="0" type="primitive">      0</value>
<value index="1" type="primitive">      0</value>
<value index="2" type="primitive">      0</value>
</attribute>
<attribute name="SIZE" nelem="1" type="int"><value index="0" type="primitive">     11</value>
</attribute>
<attribute name="THICKNESS" nelem="1" type="int"><value index="0" type="primitive">      1</value>
</attribute>
<attribute name="SHOW" nelem="1" type="int"><value index="0" type="primitive">      0</value>
</attribute>
</SPD_UI_TEXT></value>
</value></attribute>
<attribute name="STACKLABELS" nelem="1" type="int"><value index="0" type="primitive">      0</value>
</attribute>
<attribute name="LAZYLABELS" nelem="1" type="int"><value index="0" type="primitive">      1</value>
</attribute>
<attribute name="BLACKLABELS" nelem="1" type="int"><value index="0" type="primitive">      0</value>
</attribute>
<attribute name="AUTOTICKS" nelem="1" type="int"><value index="0" type="primitive">      1</value>
</attribute>
<attribute name="TITLEOBJ" nelem="1" type="object"><value class="SPD_UI_TEXT" index="0" type="object"><SPD_UI_TEXT>
<attribute name="VALUE" nelem="1" type="string"><value index="0" type="primitive">e- thd!C!C eV</value>
</attribute>
<attribute name="FONT" nelem="1" type="int"><value index="0" type="primitive">      2</value>
</attribute>
<attribute name="FORMAT" nelem="1" type="int"><value index="0" type="primitive">      3</value>
</attribute>
<attribute name="COLOR" nelem="3" type="int"><value index="0" type="primitive">      0</value>
<value index="1" type="primitive">      0</value>
<value index="2" type="primitive">      0</value>
</attribute>
<attribute name="SIZE" nelem="1" type="int"><value index="0" type="primitive">     11</value>
</attribute>
<attribute name="THICKNESS" nelem="1" type="int"><value index="0" type="primitive">      1</value>
</attribute>
<attribute name="SHOW" nelem="1" type="int"><value index="0" type="primitive">      1</value>
</attribute>
</SPD_UI_TEXT></value></attribute>
<attribute name="SUBTITLEOBJ" nelem="1" type="object"><value class="SPD_UI_TEXT" index="0" type="object"><SPD_UI_TEXT>
<attribute name="VALUE" nelem="1" type="string"><value index="0" type="primitive"></value>
</attribute>
<attribute name="FONT" nelem="1" type="int"><value index="0" type="primitive">      2</value>
</attribute>
<attribute name="FORMAT" nelem="1" type="int"><value index="0" type="primitive">      3</value>
</attribute>
<attribute name="COLOR" nelem="3" type="int"><value index="0" type="primitive">      0</value>
<value index="1" type="primitive">      0</value>
<value index="2" type="primitive">      0</value>
</attribute>
<attribute name="SIZE" nelem="1" type="int"><value index="0" type="primitive">     10</value>
</attribute>
<attribute name="THICKNESS" nelem="1" type="int"><value index="0" type="primitive">      1</value>
</attribute>
<attribute name="SHOW" nelem="1" type="int"><value index="0" type="primitive">      1</value>
</attribute>
</SPD_UI_TEXT></value></attribute>
<attribute name="PLACELABEL" nelem="1" type="int"><value index="0" type="primitive">      0</value>
</attribute>
<attribute name="PLACETITLE" nelem="1" type="int"><value index="0" type="primitive">      0</value>
</attribute>
<attribute name="TITLEORIENTATION" nelem="1" type="int"><value index="0" type="primitive">      1</value>
</attribute>
<attribute name="TITLEMARGIN" nelem="1" type="int"><value index="0" type="primitive">     35</value>
</attribute>
<attribute name="SHOWTITLE" nelem="1" type="byte"><value index="0" type="primitive">      1</value>
</attribute>
<attribute name="LAZYTITLES" nelem="1" type="int"><value index="0" type="primitive">      1</value>
</attribute>
</SPD_UI_AXIS_SETTINGS></value></attribute>
<attribute name="ZAXIS" nelem="1" type="object"><value class="SPD_UI_ZAXIS_SETTINGS" index="0" type="object"><SPD_UI_ZAXIS_SETTINGS>
<attribute name="XAXISINDEX" nelem="1" type="int"><value index="0" type="primitive">      0</value>
</attribute>
<attribute name="YAXISINDEX" nelem="1" type="int"><value index="0" type="primitive">      0</value>
</attribute>
<attribute name="COLORTABLE" nelem="1" type="int"><value index="0" type="primitive">      6</value>
</attribute>
<attribute name="MINRANGE" nelem="1" type="double"><value index="0" type="primitive"> 0.0000000000000E+000</value>
</attribute>
<attribute name="TOUCHEDMINRANGE" nelem="1" type="byte"><value index="0" type="primitive">      0</value>
</attribute>
<attribute name="MAXRANGE" nelem="1" type="double"><value index="0" type="primitive"> 0.0000000000000E+000</value>
</attribute>
<attribute name="TOUCHEDMAXRANGE" nelem="1" type="byte"><value index="0" type="primitive">      0</value>
</attribute>
<attribute name="FIXED" nelem="1" type="int"><value index="0" type="primitive">      0</value>
</attribute>
<attribute name="TOUCHEDFIXED" nelem="1" type="byte"><value index="0" type="primitive">      0</value>
</attribute>
<attribute name="TICKNUM" nelem="1" type="int"><value index="0" type="primitive">      5</value>
</attribute>
<attribute name="TOUCHEDTICKNUM" nelem="1" type="byte"><value index="0" type="primitive">      0</value>
</attribute>
<attribute name="MINORTICKNUM" nelem="1" type="int"><value index="0" type="primitive">      8</value>
</attribute>
<attribute name="LOGMINORTICKTYPE" nelem="1" type="long"><value index="0" type="primitive">           1</value>
</attribute>
<attribute name="TOUCHEDMINORTICKNUM" nelem="1" type="byte"><value index="0" type="primitive">      0</value>
</attribute>
<attribute name="ANNOTATIONSTYLE" nelem="1" type="int"><value index="0" type="primitive">      4</value>
</attribute>
<attribute name="ANNOTATETEXTOBJECT" nelem="1" type="object"><value class="SPD_UI_TEXT" index="0" type="object"><SPD_UI_TEXT>
<attribute name="VALUE" nelem="1" type="string"><value index="0" type="primitive"></value>
</attribute>
<attribute name="FONT" nelem="1" type="int"><value index="0" type="primitive">      2</value>
</attribute>
<attribute name="FORMAT" nelem="1" type="int"><value index="0" type="primitive">      3</value>
</attribute>
<attribute name="COLOR" nelem="3" type="int"><value index="0" type="primitive">      0</value>
<value index="1" type="primitive">      0</value>
<value index="2" type="primitive">      0</value>
</attribute>
<attribute name="SIZE" nelem="1" type="int"><value index="0" type="primitive">     11</value>
</attribute>
<attribute name="THICKNESS" nelem="1" type="int"><value index="0" type="primitive">      1</value>
</attribute>
<attribute name="SHOW" nelem="1" type="int"><value index="0" type="primitive">      1</value>
</attribute>
</SPD_UI_TEXT></value></attribute>
<attribute name="ANNOTATIONORIENTATION" nelem="1" type="int"><value index="0" type="primitive">      0</value>
</attribute>
<attribute name="ANNOTATEEXPONENT" nelem="1" type="int"><value index="0" type="primitive">      0</value>
</attribute>
<attribute name="LABELTEXTOBJECT" nelem="1" type="object"><value class="SPD_UI_TEXT" index="0" type="object"><SPD_UI_TEXT>
<attribute name="VALUE" nelem="1" type="string"><value index="0" type="primitive">Counts</value>
</attribute>
<attribute name="FONT" nelem="1" type="int"><value index="0" type="primitive">      2</value>
</attribute>
<attribute name="FORMAT" nelem="1" type="int"><value index="0" type="primitive">      3</value>
</attribute>
<attribute name="COLOR" nelem="3" type="int"><value index="0" type="primitive">      0</value>
<value index="1" type="primitive">      0</value>
<value index="2" type="primitive">      0</value>
</attribute>
<attribute name="SIZE" nelem="1" type="int"><value index="0" type="primitive">     11</value>
</attribute>
<attribute name="THICKNESS" nelem="1" type="int"><value index="0" type="primitive">      1</value>
</attribute>
<attribute name="SHOW" nelem="1" type="int"><value index="0" type="primitive">      1</value>
</attribute>
</SPD_UI_TEXT></value></attribute>
<attribute name="SUBTITLETEXTOBJECT" nelem="1" type="object"><value class="SPD_UI_TEXT" index="0" type="object"><SPD_UI_TEXT>
<attribute name="VALUE" nelem="1" type="string"><value index="0" type="primitive"></value>
</attribute>
<attribute name="FONT" nelem="1" type="int"><value index="0" type="primitive">      2</value>
</attribute>
<attribute name="FORMAT" nelem="1" type="int"><value index="0" type="primitive">      3</value>
</attribute>
<attribute name="COLOR" nelem="3" type="int"><value index="0" type="primitive">      0</value>
<value index="1" type="primitive">      0</value>
<value index="2" type="primitive">      0</value>
</attribute>
<attribute name="SIZE" nelem="1" type="int"><value index="0" type="primitive">     10</value>
</attribute>
<attribute name="THICKNESS" nelem="1" type="int"><value index="0" type="primitive">      1</value>
</attribute>
<attribute name="SHOW" nelem="1" type="int"><value index="0" type="primitive">      1</value>
</attribute>
</SPD_UI_TEXT></value></attribute>
<attribute name="LABELORIENTATION" nelem="1" type="int"><value index="0" type="primitive">      1</value>
</attribute>
<attribute name="LABELMARGIN" nelem="1" type="int"><value index="0" type="primitive">     40</value>
</attribute>
<attribute name="LAZYLABELS" nelem="1" type="int"><value index="0" type="primitive">      1</value>
</attribute>
<attribute name="SCALING" nelem="1" type="int"><value index="0" type="primitive">      1</value>
</attribute>
<attribute name="TOUCHEDSCALING" nelem="1" type="byte"><value index="0" type="primitive">      0</value>
</attribute>
<attribute name="PLACEMENT" nelem="1" type="int"><value index="0" type="primitive">      3</value>
</attribute>
<attribute name="TOUCHEDPLACEMENT" nelem="1" type="byte"><value index="0" type="primitive">      0</value>
</attribute>
<attribute name="MARGIN" nelem="1" type="int"><value index="0" type="primitive">      5</value>
</attribute>
<attribute name="SHOWFREQUENCIES" nelem="1" type="int"><value index="0" type="primitive">      0</value>
</attribute>
<attribute name="FREQUENCYMIN" nelem="1" type="int"><value index="0" type="primitive">      0</value>
</attribute>
<attribute name="FREQUENCYMAX" nelem="1" type="int"><value index="0" type="primitive">      0</value>
</attribute>
<attribute name="AUTOTICKS" nelem="1" type="int"><value index="0" type="primitive">      1</value>
</attribute>
<attribute name="TOUCHEDAUTOTICKS" nelem="1" type="byte"><value index="0" type="primitive">      0</value>
</attribute>
</SPD_UI_ZAXIS_SETTINGS></value></attribute>
<attribute name="TRACKING" nelem="1" type="int"><value index="0" type="primitive">      1</value>
</attribute>
<attribute name="ISACTIVE" nelem="1" type="int"><value index="0" type="primitive">      1</value>
</attribute>
<attribute name="VARIABLES" nelem="1" type="object"><value class="IDL_CONTAINER" container_count="0" index="0" type="object"/></attribute>
<attribute name="MARKERS" nelem="1" type="object"><value class="IDL_CONTAINER" container_count="0" index="0" type="object"/></attribute>
<attribute name="SHOWVARIABLES" nelem="1" type="int"><value index="0" type="primitive">      1</value>
</attribute>
<attribute name="LABELMARGIN" nelem="1" type="int"><value index="0" type="primitive">     20</value>
</attribute>
<attribute name="SYNCFLAG" nelem="1" type="int"><value index="0" type="primitive">      1</value>
</attribute>
<attribute name="LEGENDSETTINGS" nelem="1" type="object"><value class="SPD_UI_LEGEND" index="0" type="object"><SPD_UI_LEGEND>
<attribute name="ENABLED" nelem="1" type="int"><value index="0" type="primitive">      1</value>
</attribute>
<attribute name="FONT" nelem="1" type="int"><value index="0" type="primitive">      2</value>
</attribute>
<attribute name="SIZE" nelem="1" type="int"><value index="0" type="primitive">     12</value>
</attribute>
<attribute name="FORMAT" nelem="1" type="int"><value index="0" type="primitive">      3</value>
</attribute>
<attribute name="COLOR" nelem="3" type="int"><value index="0" type="primitive">      0</value>
<value index="1" type="primitive">      0</value>
<value index="2" type="primitive">      0</value>
</attribute>
<attribute name="VSPACING" nelem="1" type="int"><value index="0" type="primitive">      2</value>
</attribute>
<attribute name="BGCOLOR" nelem="3" type="int"><value index="0" type="primitive">    255</value>
<value index="1" type="primitive">    255</value>
<value index="2" type="primitive">    255</value>
</attribute>
<attribute name="FRAMETHICKNESS" nelem="1" type="int"><value index="0" type="primitive">      1</value>
</attribute>
<attribute name="BORDERCOLOR" nelem="3" type="int"><value index="0" type="primitive">      0</value>
<value index="1" type="primitive">      0</value>
<value index="2" type="primitive">      0</value>
</attribute>
<attribute name="BOTTOM" nelem="1" type="float"><value index="0" type="primitive"> 0.000000E+000</value>
</attribute>
<attribute name="BVALUE" nelem="1" type="double"><value index="0" type="primitive"> 6.6285710987107E+001</value>
</attribute>
<attribute name="BUNIT" nelem="1" type="int"><value index="0" type="primitive">      0</value>
</attribute>
<attribute name="LEFT" nelem="1" type="float"><value index="0" type="primitive"> 0.000000E+000</value>
</attribute>
<attribute name="LVALUE" nelem="1" type="double"><value index="0" type="primitive"> 3.4599999668356E+002</value>
</attribute>
<attribute name="LUNIT" nelem="1" type="int"><value index="0" type="primitive">      0</value>
</attribute>
<attribute name="WIDTH" nelem="1" type="float"><value index="0" type="primitive"> 0.000000E+000</value>
</attribute>
<attribute name="WVALUE" nelem="1" type="double"><value index="0" type="primitive"> 2.0799999540611E+002</value>
</attribute>
<attribute name="WUNIT" nelem="1" type="int"><value index="0" type="primitive">      0</value>
</attribute>
<attribute name="HEIGHT" nelem="1" type="float"><value index="0" type="primitive"> 0.000000E+000</value>
</attribute>
<attribute name="HVALUE" nelem="1" type="double"><value index="0" type="primitive"> 4.4000001501849E+001</value>
</attribute>
<attribute name="HUNIT" nelem="1" type="int"><value index="0" type="primitive">      0</value>
</attribute>
<attribute name="XAXISVALUE" nelem="1" type="string"><value index="0" type="primitive">X Axis Time</value>
</attribute>
<attribute name="XAXISVALENABLED" nelem="1" type="int"><value index="0" type="primitive">      1</value>
</attribute>
<attribute name="YAXISVALUE" nelem="1" type="string"><value index="0" type="primitive">Y Axis Value</value>
</attribute>
<attribute name="YAXISVALENABLED" nelem="1" type="int"><value index="0" type="primitive">      1</value>
</attribute>
<attribute name="CUSTOMTRACESSET" nelem="1" type="int"><value index="0" type="primitive">      0</value>
</attribute>
<attribute name="XISTIME" nelem="1" type="int"><value index="0" type="primitive">      1</value>
</attribute>
<attribute name="YISTIME" nelem="1" type="int"><value index="0" type="primitive">      0</value>
</attribute>
<attribute name="ZISTIME" nelem="1" type="int"><value index="0" type="primitive">      0</value>
</attribute>
<attribute name="NOTATIONSET" nelem="1" type="int"><value index="0" type="primitive">      0</value>
</attribute>
<attribute name="TIMEFORMAT" nelem="1" type="int"><value index="0" type="primitive">      6</value>
</attribute>
<attribute name="NUMFORMAT" nelem="1" type="int"><value index="0" type="primitive">      5</value>
</attribute>
</SPD_UI_LEGEND></value></attribute>
</SPD_UI_PANEL></value>
<value class="SPD_UI_PANEL" index="5" type="object"><SPD_UI_PANEL>
<attribute name="NAME" nelem="1" type="string"><value index="0" type="primitive">Panel: 6</value>
</attribute>
<attribute name="ID" nelem="1" type="int"><value index="0" type="primitive">      5</value>
</attribute>
<attribute name="WINDOWID" nelem="1" type="int"><value index="0" type="primitive">     -1</value>
</attribute>
<attribute name="SETTINGS" nelem="1" type="object"><value class="SPD_UI_PANEL_SETTINGS" index="0" type="object"><SPD_UI_PANEL_SETTINGS>
<attribute name="TITLEOBJ" nelem="1" type="object"><value class="SPD_UI_TEXT" index="0" type="object"><SPD_UI_TEXT>
<attribute name="VALUE" nelem="1" type="string"><value index="0" type="primitive"></value>
</attribute>
<attribute name="FONT" nelem="1" type="int"><value index="0" type="primitive">      2</value>
</attribute>
<attribute name="FORMAT" nelem="1" type="int"><value index="0" type="primitive">      3</value>
</attribute>
<attribute name="COLOR" nelem="3" type="int"><value index="0" type="primitive">      0</value>
<value index="1" type="primitive">      0</value>
<value index="2" type="primitive">      0</value>
</attribute>
<attribute name="SIZE" nelem="1" type="int"><value index="0" type="primitive">     10</value>
</attribute>
<attribute name="THICKNESS" nelem="1" type="int"><value index="0" type="primitive">      1</value>
</attribute>
<attribute name="SHOW" nelem="1" type="int"><value index="0" type="primitive">      1</value>
</attribute>
</SPD_UI_TEXT></value></attribute>
<attribute name="TITLEMARGIN" nelem="1" type="int"><value index="0" type="primitive">      5</value>
</attribute>
<attribute name="ROW" nelem="1" type="int"><value index="0" type="primitive">      6</value>
</attribute>
<attribute name="COL" nelem="1" type="int"><value index="0" type="primitive">      1</value>
</attribute>
<attribute name="RSPAN" nelem="1" type="int"><value index="0" type="primitive">      1</value>
</attribute>
<attribute name="CSPAN" nelem="1" type="int"><value index="0" type="primitive">      1</value>
</attribute>
<attribute name="BOTTOM" nelem="1" type="float"><value index="0" type="primitive"> 0.000000E+000</value>
</attribute>
<attribute name="BVALUE" nelem="1" type="double"><value index="0" type="primitive">-1.0000000000000E+000</value>
</attribute>
<attribute name="BUNIT" nelem="1" type="int"><value index="0" type="primitive">      0</value>
</attribute>
<attribute name="LEFT" nelem="1" type="float"><value index="0" type="primitive"> 0.000000E+000</value>
</attribute>
<attribute name="LVALUE" nelem="1" type="double"><value index="0" type="primitive">-1.0000000000000E+000</value>
</attribute>
<attribute name="LUNIT" nelem="1" type="int"><value index="0" type="primitive">      0</value>
</attribute>
<attribute name="WIDTH" nelem="1" type="float"><value index="0" type="primitive"> 0.000000E+000</value>
</attribute>
<attribute name="WVALUE" nelem="1" type="double"><value index="0" type="primitive">-1.0000000000000E+000</value>
</attribute>
<attribute name="WUNIT" nelem="1" type="int"><value index="0" type="primitive">      0</value>
</attribute>
<attribute name="HEIGHT" nelem="1" type="float"><value index="0" type="primitive"> 0.000000E+000</value>
</attribute>
<attribute name="HVALUE" nelem="1" type="double"><value index="0" type="primitive">-1.0000000000000E+000</value>
</attribute>
<attribute name="HUNIT" nelem="1" type="int"><value index="0" type="primitive">      0</value>
</attribute>
<attribute name="RELVERTSIZE" nelem="1" type="int"><value index="0" type="primitive">    100</value>
</attribute>
<attribute name="BACKGROUNDCOLOR" nelem="3" type="int"><value index="0" type="primitive">    255</value>
<value index="1" type="primitive">    255</value>
<value index="2" type="primitive">    255</value>
</attribute>
<attribute name="FRAMECOLOR" nelem="3" type="int"><value index="0" type="primitive">      0</value>
<value index="1" type="primitive">      0</value>
<value index="2" type="primitive">      0</value>
</attribute>
<attribute name="FRAMETHICK" nelem="1" type="int"><value index="0" type="primitive">      1</value>
</attribute>
</SPD_UI_PANEL_SETTINGS></value></attribute>
<attribute name="TRACESETTINGS" nelem="1" type="object"><value class="IDL_CONTAINER" contained_type="SPD_UI_LINE_SETTINGS SPD_UI_LINE_SETTINGS SPD_UI_LINE_SETTINGS" container_count="3" index="0" type="object"><value class="SPD_UI_LINE_SETTINGS" index="0" type="object"><SPD_UI_LINE_SETTINGS>
<attribute name="DATAX" nelem="1" type="string"><value index="0" type="primitive">g13_H_enp_1_time</value>
</attribute>
<attribute name="DATAY" nelem="1" type="string"><value index="0" type="primitive">g13_H_enp_1_x</value>
</attribute>
<attribute name="LINESTYLE" nelem="1" type="object"><value class="SPD_UI_LINE_STYLE" index="0" type="object"><SPD_UI_LINE_STYLE>
<attribute name="NAME" nelem="1" type="string"><value index="0" type="primitive">Solid</value>
</attribute>
<attribute name="ID" nelem="1" type="int"><value index="0" type="primitive">      0</value>
</attribute>
<attribute name="SHOW" nelem="1" type="int"><value index="0" type="primitive">      1</value>
</attribute>
<attribute name="COLOR" nelem="3" type="int"><value index="0" type="primitive">      0</value>
<value index="1" type="primitive">      0</value>
<value index="2" type="primitive">    255</value>
</attribute>
<attribute name="THICKNESS" nelem="1" type="int"><value index="0" type="primitive">      1</value>
</attribute>
<attribute name="OPACITY" nelem="1" type="double"><value index="0" type="primitive"> 1.0000000000000E+000</value>
</attribute>
</SPD_UI_LINE_STYLE></value></attribute>
<attribute name="MIRRORLINE" nelem="1" type="int"><value index="0" type="primitive">      0</value>
</attribute>
<attribute name="DRAWBETWEENPTS" nelem="1" type="int"><value index="0" type="primitive">      0</value>
</attribute>
<attribute name="SEPARATEDBY" nelem="1" type="double"><value index="0" type="primitive"> 0.0000000000000E+000</value>
</attribute>
<attribute name="SEPARATEDUNITS" nelem="1" type="int"><value index="0" type="primitive">      0</value>
</attribute>
<attribute name="SYMBOL" nelem="1" type="object"><value class="SPD_UI_SYMBOL" index="0" type="object"><SPD_UI_SYMBOL>
<attribute name="NAME" nelem="1" type="string"><value index="0" type="primitive">Diamond</value>
</attribute>
<attribute name="ID" nelem="1" type="int"><value index="0" type="primitive">      4</value>
</attribute>
<attribute name="SHOW" nelem="1" type="int"><value index="0" type="primitive">      0</value>
</attribute>
<attribute name="COLOR" nelem="3" type="int"><value index="0" type="primitive">      0</value>
<value index="1" type="primitive">      0</value>
<value index="2" type="primitive">    255</value>
</attribute>
<attribute name="FILL" nelem="1" type="int"><value index="0" type="primitive">      0</value>
</attribute>
<attribute name="SIZE" nelem="1" type="int"><value index="0" type="primitive">     10</value>
</attribute>
</SPD_UI_SYMBOL></value></attribute>
<attribute name="PLOTPOINTS" nelem="1" type="int"><value index="0" type="primitive">      4</value>
</attribute>
<attribute name="EVERYOTHER" nelem="1" type="int"><value index="0" type="primitive">      1</value>
</attribute>
<attribute name="BARLINE" nelem="1" type="object"><value class="SPD_UI_LINE_STYLE" index="0" type="object"><SPD_UI_LINE_STYLE>
<attribute name="NAME" nelem="1" type="string"><value index="0" type="primitive">Solid</value>
</attribute>
<attribute name="ID" nelem="1" type="int"><value index="0" type="primitive">      0</value>
</attribute>
<attribute name="SHOW" nelem="1" type="int"><value index="0" type="primitive">      0</value>
</attribute>
<attribute name="COLOR" nelem="3" type="int"><value index="0" type="primitive">      0</value>
<value index="1" type="primitive">      0</value>
<value index="2" type="primitive">      0</value>
</attribute>
<attribute name="THICKNESS" nelem="1" type="int"><value index="0" type="primitive">      1</value>
</attribute>
<attribute name="OPACITY" nelem="1" type="double"><value index="0" type="primitive"> 1.0000000000000E+000</value>
</attribute>
</SPD_UI_LINE_STYLE></value></attribute>
<attribute name="POSITIVEENDPT" nelem="1" type="string"><value index="0" type="primitive"></value>
</attribute>
<attribute name="NEGATIVEENDPT" nelem="1" type="string"><value index="0" type="primitive"></value>
</attribute>
<attribute name="POSITIVEENDREL" nelem="1" type="int"><value index="0" type="primitive">      0</value>
</attribute>
<attribute name="NEGATIVEENDREL" nelem="1" type="int"><value index="0" type="primitive">      0</value>
</attribute>
<attribute name="MARKSYMBOL" nelem="1" type="object"><value class="SPD_UI_LINE_STYLE" index="0" type="object"><SPD_UI_LINE_STYLE>
<attribute name="NAME" nelem="1" type="string"><value index="0" type="primitive">Solid</value>
</attribute>
<attribute name="ID" nelem="1" type="int"><value index="0" type="primitive">      0</value>
</attribute>
<attribute name="SHOW" nelem="1" type="int"><value index="0" type="primitive">      1</value>
</attribute>
<attribute name="COLOR" nelem="3" type="int"><value index="0" type="primitive">      0</value>
<value index="1" type="primitive">      0</value>
<value index="2" type="primitive">      0</value>
</attribute>
<attribute name="THICKNESS" nelem="1" type="int"><value index="0" type="primitive">      1</value>
</attribute>
<attribute name="OPACITY" nelem="1" type="double"><value index="0" type="primitive"> 1.0000000000000E+000</value>
</attribute>
</SPD_UI_LINE_STYLE></value></attribute>
</SPD_UI_LINE_SETTINGS></value>
<value class="SPD_UI_LINE_SETTINGS" index="1" type="object"><SPD_UI_LINE_SETTINGS>
<attribute name="DATAX" nelem="1" type="string"><value index="0" type="primitive">g13_H_enp_1_time</value>
</attribute>
<attribute name="DATAY" nelem="1" type="string"><value index="0" type="primitive">g13_H_enp_1_y</value>
</attribute>
<attribute name="LINESTYLE" nelem="1" type="object"><value class="SPD_UI_LINE_STYLE" index="0" type="object"><SPD_UI_LINE_STYLE>
<attribute name="NAME" nelem="1" type="string"><value index="0" type="primitive">Solid</value>
</attribute>
<attribute name="ID" nelem="1" type="int"><value index="0" type="primitive">      0</value>
</attribute>
<attribute name="SHOW" nelem="1" type="int"><value index="0" type="primitive">      1</value>
</attribute>
<attribute name="COLOR" nelem="3" type="int"><value index="0" type="primitive">      0</value>
<value index="1" type="primitive">    255</value>
<value index="2" type="primitive">      0</value>
</attribute>
<attribute name="THICKNESS" nelem="1" type="int"><value index="0" type="primitive">      1</value>
</attribute>
<attribute name="OPACITY" nelem="1" type="double"><value index="0" type="primitive"> 1.0000000000000E+000</value>
</attribute>
</SPD_UI_LINE_STYLE></value></attribute>
<attribute name="MIRRORLINE" nelem="1" type="int"><value index="0" type="primitive">      0</value>
</attribute>
<attribute name="DRAWBETWEENPTS" nelem="1" type="int"><value index="0" type="primitive">      0</value>
</attribute>
<attribute name="SEPARATEDBY" nelem="1" type="double"><value index="0" type="primitive"> 0.0000000000000E+000</value>
</attribute>
<attribute name="SEPARATEDUNITS" nelem="1" type="int"><value index="0" type="primitive">      0</value>
</attribute>
<attribute name="SYMBOL" nelem="1" type="object"><value class="SPD_UI_SYMBOL" index="0" type="object"><SPD_UI_SYMBOL>
<attribute name="NAME" nelem="1" type="string"><value index="0" type="primitive">Diamond</value>
</attribute>
<attribute name="ID" nelem="1" type="int"><value index="0" type="primitive">      4</value>
</attribute>
<attribute name="SHOW" nelem="1" type="int"><value index="0" type="primitive">      0</value>
</attribute>
<attribute name="COLOR" nelem="3" type="int"><value index="0" type="primitive">      0</value>
<value index="1" type="primitive">    255</value>
<value index="2" type="primitive">      0</value>
</attribute>
<attribute name="FILL" nelem="1" type="int"><value index="0" type="primitive">      0</value>
</attribute>
<attribute name="SIZE" nelem="1" type="int"><value index="0" type="primitive">     10</value>
</attribute>
</SPD_UI_SYMBOL></value></attribute>
<attribute name="PLOTPOINTS" nelem="1" type="int"><value index="0" type="primitive">      4</value>
</attribute>
<attribute name="EVERYOTHER" nelem="1" type="int"><value index="0" type="primitive">      1</value>
</attribute>
<attribute name="BARLINE" nelem="1" type="object"><value class="SPD_UI_LINE_STYLE" index="0" type="object"><SPD_UI_LINE_STYLE>
<attribute name="NAME" nelem="1" type="string"><value index="0" type="primitive">Solid</value>
</attribute>
<attribute name="ID" nelem="1" type="int"><value index="0" type="primitive">      0</value>
</attribute>
<attribute name="SHOW" nelem="1" type="int"><value index="0" type="primitive">      0</value>
</attribute>
<attribute name="COLOR" nelem="3" type="int"><value index="0" type="primitive">      0</value>
<value index="1" type="primitive">      0</value>
<value index="2" type="primitive">      0</value>
</attribute>
<attribute name="THICKNESS" nelem="1" type="int"><value index="0" type="primitive">      1</value>
</attribute>
<attribute name="OPACITY" nelem="1" type="double"><value index="0" type="primitive"> 1.0000000000000E+000</value>
</attribute>
</SPD_UI_LINE_STYLE></value></attribute>
<attribute name="POSITIVEENDPT" nelem="1" type="string"><value index="0" type="primitive"></value>
</attribute>
<attribute name="NEGATIVEENDPT" nelem="1" type="string"><value index="0" type="primitive"></value>
</attribute>
<attribute name="POSITIVEENDREL" nelem="1" type="int"><value index="0" type="primitive">      0</value>
</attribute>
<attribute name="NEGATIVEENDREL" nelem="1" type="int"><value index="0" type="primitive">      0</value>
</attribute>
<attribute name="MARKSYMBOL" nelem="1" type="object"><value class="SPD_UI_LINE_STYLE" index="0" type="object"><SPD_UI_LINE_STYLE>
<attribute name="NAME" nelem="1" type="string"><value index="0" type="primitive">Solid</value>
</attribute>
<attribute name="ID" nelem="1" type="int"><value index="0" type="primitive">      0</value>
</attribute>
<attribute name="SHOW" nelem="1" type="int"><value index="0" type="primitive">      1</value>
</attribute>
<attribute name="COLOR" nelem="3" type="int"><value index="0" type="primitive">      0</value>
<value index="1" type="primitive">      0</value>
<value index="2" type="primitive">      0</value>
</attribute>
<attribute name="THICKNESS" nelem="1" type="int"><value index="0" type="primitive">      1</value>
</attribute>
<attribute name="OPACITY" nelem="1" type="double"><value index="0" type="primitive"> 1.0000000000000E+000</value>
</attribute>
</SPD_UI_LINE_STYLE></value></attribute>
</SPD_UI_LINE_SETTINGS></value>
<value class="SPD_UI_LINE_SETTINGS" index="2" type="object"><SPD_UI_LINE_SETTINGS>
<attribute name="DATAX" nelem="1" type="string"><value index="0" type="primitive">g13_H_enp_1_time</value>
</attribute>
<attribute name="DATAY" nelem="1" type="string"><value index="0" type="primitive">g13_H_enp_1_z</value>
</attribute>
<attribute name="LINESTYLE" nelem="1" type="object"><value class="SPD_UI_LINE_STYLE" index="0" type="object"><SPD_UI_LINE_STYLE>
<attribute name="NAME" nelem="1" type="string"><value index="0" type="primitive">Solid</value>
</attribute>
<attribute name="ID" nelem="1" type="int"><value index="0" type="primitive">      0</value>
</attribute>
<attribute name="SHOW" nelem="1" type="int"><value index="0" type="primitive">      1</value>
</attribute>
<attribute name="COLOR" nelem="3" type="int"><value index="0" type="primitive">    255</value>
<value index="1" type="primitive">      0</value>
<value index="2" type="primitive">      0</value>
</attribute>
<attribute name="THICKNESS" nelem="1" type="int"><value index="0" type="primitive">      1</value>
</attribute>
<attribute name="OPACITY" nelem="1" type="double"><value index="0" type="primitive"> 1.0000000000000E+000</value>
</attribute>
</SPD_UI_LINE_STYLE></value></attribute>
<attribute name="MIRRORLINE" nelem="1" type="int"><value index="0" type="primitive">      0</value>
</attribute>
<attribute name="DRAWBETWEENPTS" nelem="1" type="int"><value index="0" type="primitive">      0</value>
</attribute>
<attribute name="SEPARATEDBY" nelem="1" type="double"><value index="0" type="primitive"> 0.0000000000000E+000</value>
</attribute>
<attribute name="SEPARATEDUNITS" nelem="1" type="int"><value index="0" type="primitive">      0</value>
</attribute>
<attribute name="SYMBOL" nelem="1" type="object"><value class="SPD_UI_SYMBOL" index="0" type="object"><SPD_UI_SYMBOL>
<attribute name="NAME" nelem="1" type="string"><value index="0" type="primitive">Diamond</value>
</attribute>
<attribute name="ID" nelem="1" type="int"><value index="0" type="primitive">      4</value>
</attribute>
<attribute name="SHOW" nelem="1" type="int"><value index="0" type="primitive">      0</value>
</attribute>
<attribute name="COLOR" nelem="3" type="int"><value index="0" type="primitive">    255</value>
<value index="1" type="primitive">      0</value>
<value index="2" type="primitive">      0</value>
</attribute>
<attribute name="FILL" nelem="1" type="int"><value index="0" type="primitive">      0</value>
</attribute>
<attribute name="SIZE" nelem="1" type="int"><value index="0" type="primitive">     10</value>
</attribute>
</SPD_UI_SYMBOL></value></attribute>
<attribute name="PLOTPOINTS" nelem="1" type="int"><value index="0" type="primitive">      4</value>
</attribute>
<attribute name="EVERYOTHER" nelem="1" type="int"><value index="0" type="primitive">      1</value>
</attribute>
<attribute name="BARLINE" nelem="1" type="object"><value class="SPD_UI_LINE_STYLE" index="0" type="object"><SPD_UI_LINE_STYLE>
<attribute name="NAME" nelem="1" type="string"><value index="0" type="primitive">Solid</value>
</attribute>
<attribute name="ID" nelem="1" type="int"><value index="0" type="primitive">      0</value>
</attribute>
<attribute name="SHOW" nelem="1" type="int"><value index="0" type="primitive">      0</value>
</attribute>
<attribute name="COLOR" nelem="3" type="int"><value index="0" type="primitive">      0</value>
<value index="1" type="primitive">      0</value>
<value index="2" type="primitive">      0</value>
</attribute>
<attribute name="THICKNESS" nelem="1" type="int"><value index="0" type="primitive">      1</value>
</attribute>
<attribute name="OPACITY" nelem="1" type="double"><value index="0" type="primitive"> 1.0000000000000E+000</value>
</attribute>
</SPD_UI_LINE_STYLE></value></attribute>
<attribute name="POSITIVEENDPT" nelem="1" type="string"><value index="0" type="primitive"></value>
</attribute>
<attribute name="NEGATIVEENDPT" nelem="1" type="string"><value index="0" type="primitive"></value>
</attribute>
<attribute name="POSITIVEENDREL" nelem="1" type="int"><value index="0" type="primitive">      0</value>
</attribute>
<attribute name="NEGATIVEENDREL" nelem="1" type="int"><value index="0" type="primitive">      0</value>
</attribute>
<attribute name="MARKSYMBOL" nelem="1" type="object"><value class="SPD_UI_LINE_STYLE" index="0" type="object"><SPD_UI_LINE_STYLE>
<attribute name="NAME" nelem="1" type="string"><value index="0" type="primitive">Solid</value>
</attribute>
<attribute name="ID" nelem="1" type="int"><value index="0" type="primitive">      0</value>
</attribute>
<attribute name="SHOW" nelem="1" type="int"><value index="0" type="primitive">      1</value>
</attribute>
<attribute name="COLOR" nelem="3" type="int"><value index="0" type="primitive">      0</value>
<value index="1" type="primitive">      0</value>
<value index="2" type="primitive">      0</value>
</attribute>
<attribute name="THICKNESS" nelem="1" type="int"><value index="0" type="primitive">      1</value>
</attribute>
<attribute name="OPACITY" nelem="1" type="double"><value index="0" type="primitive"> 1.0000000000000E+000</value>
</attribute>
</SPD_UI_LINE_STYLE></value></attribute>
</SPD_UI_LINE_SETTINGS></value>
</value></attribute>
<attribute name="TRACEFILLSETTINGS" nelem="1" type="object"><value class="IDL_CONTAINER" container_count="0" index="0" type="object"/></attribute>
<attribute name="XAXIS" nelem="1" type="object"><value class="SPD_UI_AXIS_SETTINGS" index="0" type="object"><SPD_UI_AXIS_SETTINGS>
<attribute name="RANGEOPTION" nelem="1" type="int"><value index="0" type="primitive">      0</value>
</attribute>
<attribute name="TOUCHEDRANGEOPTION" nelem="1" type="byte"><value index="0" type="primitive">      0</value>
</attribute>
<attribute name="SCALING" nelem="1" type="int"><value index="0" type="primitive">      0</value>
</attribute>
<attribute name="TOUCHEDSCALING" nelem="1" type="byte"><value index="0" type="primitive">      0</value>
</attribute>
<attribute name="EQUALXYSCALING" nelem="1" type="byte"><value index="0" type="primitive">      0</value>
</attribute>
<attribute name="ISTIMEAXIS" nelem="1" type="int"><value index="0" type="primitive">      1</value>
</attribute>
<attribute name="TOUCHEDISTIMEAXIS" nelem="1" type="byte"><value index="0" type="primitive">      0</value>
</attribute>
<attribute name="RANGEMARGIN" nelem="1" type="double"><value index="0" type="primitive"> 0.0000000000000E+000</value>
</attribute>
<attribute name="TOUCHEDRANGEMARGIN" nelem="1" type="byte"><value index="0" type="primitive">      0</value>
</attribute>
<attribute name="BOUNDSCALING" nelem="1" type="byte"><value index="0" type="primitive">      0</value>
</attribute>
<attribute name="BOUNDFLOATING" nelem="1" type="byte"><value index="0" type="primitive">      0</value>
</attribute>
<attribute name="MINFLOATRANGE" nelem="1" type="double"><value index="0" type="primitive"> 0.0000000000000E+000</value>
</attribute>
<attribute name="MAXFLOATRANGE" nelem="1" type="double"><value index="0" type="primitive"> 0.0000000000000E+000</value>
</attribute>
<attribute name="MINBOUNDRANGE" nelem="1" type="double"><value index="0" type="primitive"> 0.0000000000000E+000</value>
</attribute>
<attribute name="TOUCHEDMINBOUNDRANGE" nelem="1" type="byte"><value index="0" type="primitive">      0</value>
</attribute>
<attribute name="MAXBOUNDRANGE" nelem="1" type="double"><value index="0" type="primitive"> 0.0000000000000E+000</value>
</attribute>
<attribute name="TOUCHEDMAXBOUNDRANGE" nelem="1" type="byte"><value index="0" type="primitive">      0</value>
</attribute>
<attribute name="MINFIXEDRANGE" nelem="1" type="double"><value index="0" type="primitive"> 1.5019776000000E+009</value>
</attribute>
<attribute name="TOUCHEDMINFIXEDRANGE" nelem="1" type="byte"><value index="0" type="primitive">      0</value>
</attribute>
<attribute name="MAXFIXEDRANGE" nelem="1" type="double"><value index="0" type="primitive"> 1.5020640000000E+009</value>
</attribute>
<attribute name="TOUCHEDMAXFIXEDRANGE" nelem="1" type="byte"><value index="0" type="primitive">      0</value>
</attribute>
<attribute name="FLOATINGSPAN" nelem="1" type="double"><value index="0" type="primitive"> 2.0000000000000E+001</value>
</attribute>
<attribute name="FLOATINGCENTER" nelem="1" type="int"><value index="0" type="primitive">      0</value>
</attribute>
<attribute name="MAJORTICKEVERY" nelem="1" type="double"><value index="0" type="primitive"> 1.0000000000000E+000</value>
</attribute>
<attribute name="MINORTICKEVERY" nelem="1" type="double"><value index="0" type="primitive"> 1.0000000000000E+000</value>
</attribute>
<attribute name="MAJORTICKUNITS" nelem="1" type="int"><value index="0" type="primitive">      2</value>
</attribute>
<attribute name="MINORTICKUNITS" nelem="1" type="int"><value index="0" type="primitive">      2</value>
</attribute>
<attribute name="MAJORTICKAUTO" nelem="1" type="int"><value index="0" type="primitive">      1</value>
</attribute>
<attribute name="MINORTICKAUTO" nelem="1" type="int"><value index="0" type="primitive">      1</value>
</attribute>
<attribute name="FIRSTTICKAUTO" nelem="1" type="int"><value index="0" type="primitive">      1</value>
</attribute>
<attribute name="NUMMAJORTICKS" nelem="1" type="long64"><value index="0" type="primitive">                     5</value>
</attribute>
<attribute name="NUMMINORTICKS" nelem="1" type="long64"><value index="0" type="primitive">                     5</value>
</attribute>
<attribute name="FIRSTTICKAT" nelem="1" type="double"><value index="0" type="primitive"> 0.0000000000000E+000</value>
</attribute>
<attribute name="FIRSTTICKUNITS" nelem="1" type="int"><value index="0" type="primitive">      0</value>
</attribute>
<attribute name="TICKSTYLE" nelem="1" type="int"><value index="0" type="primitive">      0</value>
</attribute>
<attribute name="BOTTOMPLACEMENT" nelem="1" type="int"><value index="0" type="primitive">      1</value>
</attribute>
<attribute name="TOPPLACEMENT" nelem="1" type="int"><value index="0" type="primitive">      1</value>
</attribute>
<attribute name="MAJORLENGTH" nelem="1" type="long64"><value index="0" type="primitive">                     7</value>
</attribute>
<attribute name="MINORLENGTH" nelem="1" type="long64"><value index="0" type="primitive">                     3</value>
</attribute>
<attribute name="LOGMINORTICKTYPE" nelem="1" type="long"><value index="0" type="primitive">           1</value>
</attribute>
<attribute name="LINEATZERO" nelem="1" type="int"><value index="0" type="primitive">      0</value>
</attribute>
<attribute name="TOUCHEDLINEATZERO" nelem="1" type="byte"><value index="0" type="primitive">      0</value>
</attribute>
<attribute name="SHOWDATE" nelem="1" type="int"><value index="0" type="primitive">      1</value>
</attribute>
<attribute name="DATESTRING1" nelem="1" type="string"><value index="0" type="primitive">%date</value>
</attribute>
<attribute name="DATESTRING2" nelem="1" type="string"><value index="0" type="primitive">%time</value>
</attribute>
<attribute name="DATEFORMAT1" nelem="1" type="int"><value index="0" type="primitive">      0</value>
</attribute>
<attribute name="DATEFORMAT2" nelem="1" type="int"><value index="0" type="primitive">      0</value>
</attribute>
<attribute name="ANNOTATEAXIS" nelem="1" type="int"><value index="0" type="primitive">      1</value>
</attribute>
<attribute name="PLACEANNOTATION" nelem="1" type="int"><value index="0" type="primitive">      0</value>
</attribute>
<attribute name="ANNOTATEMAJORTICKS" nelem="1" type="int"><value index="0" type="primitive">      1</value>
</attribute>
<attribute name="ANNOTATEEVERY" nelem="1" type="double"><value index="0" type="primitive"> 1.0000000000000E+000</value>
</attribute>
<attribute name="ANNOTATEUNITS" nelem="1" type="int"><value index="0" type="primitive">      2</value>
</attribute>
<attribute name="FIRSTANNOTATION" nelem="1" type="double"><value index="0" type="primitive"> 0.0000000000000E+000</value>
</attribute>
<attribute name="FIRSTANNOTATEUNITS" nelem="1" type="int"><value index="0" type="primitive">      0</value>
</attribute>
<attribute name="ANNOTATERANGEMIN" nelem="1" type="int"><value index="0" type="primitive">      0</value>
</attribute>
<attribute name="ANNOTATERANGEMAX" nelem="1" type="int"><value index="0" type="primitive">      0</value>
</attribute>
<attribute name="TOUCHEDANNOTATERANGEMAX" nelem="1" type="byte"><value index="0" type="primitive">      0</value>
</attribute>
<attribute name="ANNOTATESTYLE" nelem="1" type="int"><value index="0" type="primitive">      5</value>
</attribute>
<attribute name="ANNOTATEORIENTATION" nelem="1" type="int"><value index="0" type="primitive">      0</value>
</attribute>
<attribute name="ANNOTATETEXTOBJECT" nelem="1" type="object"><value class="SPD_UI_TEXT" index="0" type="object"><SPD_UI_TEXT>
<attribute name="VALUE" nelem="1" type="string"><value index="0" type="primitive"></value>
</attribute>
<attribute name="FONT" nelem="1" type="int"><value index="0" type="primitive">      2</value>
</attribute>
<attribute name="FORMAT" nelem="1" type="int"><value index="0" type="primitive">      3</value>
</attribute>
<attribute name="COLOR" nelem="3" type="int"><value index="0" type="primitive">      0</value>
<value index="1" type="primitive">      0</value>
<value index="2" type="primitive">      0</value>
</attribute>
<attribute name="SIZE" nelem="1" type="int"><value index="0" type="primitive">     11</value>
</attribute>
<attribute name="THICKNESS" nelem="1" type="int"><value index="0" type="primitive">      1</value>
</attribute>
<attribute name="SHOW" nelem="1" type="int"><value index="0" type="primitive">      1</value>
</attribute>
</SPD_UI_TEXT></value></attribute>
<attribute name="ANNOTATEEXPONENT" nelem="1" type="int"><value index="0" type="primitive">      0</value>
</attribute>
<attribute name="MAJORGRID" nelem="1" type="object"><value class="NULLOBJ" index="0" type="object"/></attribute>
<attribute name="MINORGRID" nelem="1" type="object"><value class="NULLOBJ" index="0" type="object"/></attribute>
<attribute name="ORIENTATION" nelem="1" type="int"><value index="0" type="primitive">      0</value>
</attribute>
<attribute name="MARGIN" nelem="1" type="long"><value index="0" type="primitive">          15</value>
</attribute>
<attribute name="SHOWLABELS" nelem="1" type="byte"><value index="0" type="primitive">      1</value>
</attribute>
<attribute name="LABELS" nelem="1" type="object"><value class="IDL_CONTAINER" contained_type="SPD_UI_TEXT SPD_UI_TEXT SPD_UI_TEXT" container_count="3" index="0" type="object"><value class="SPD_UI_TEXT" index="0" type="object"><SPD_UI_TEXT>
<attribute name="VALUE" nelem="1" type="string"><value index="0" type="primitive"></value>
</attribute>
<attribute name="FONT" nelem="1" type="int"><value index="0" type="primitive">      2</value>
</attribute>
<attribute name="FORMAT" nelem="1" type="int"><value index="0" type="primitive">      3</value>
</attribute>
<attribute name="COLOR" nelem="3" type="int"><value index="0" type="primitive">      0</value>
<value index="1" type="primitive">      0</value>
<value index="2" type="primitive">      0</value>
</attribute>
<attribute name="SIZE" nelem="1" type="int"><value index="0" type="primitive">     11</value>
</attribute>
<attribute name="THICKNESS" nelem="1" type="int"><value index="0" type="primitive">      1</value>
</attribute>
<attribute name="SHOW" nelem="1" type="int"><value index="0" type="primitive">      0</value>
</attribute>
</SPD_UI_TEXT></value>
<value class="SPD_UI_TEXT" index="1" type="object"><SPD_UI_TEXT>
<attribute name="VALUE" nelem="1" type="string"><value index="0" type="primitive"></value>
</attribute>
<attribute name="FONT" nelem="1" type="int"><value index="0" type="primitive">      2</value>
</attribute>
<attribute name="FORMAT" nelem="1" type="int"><value index="0" type="primitive">      3</value>
</attribute>
<attribute name="COLOR" nelem="3" type="int"><value index="0" type="primitive">      0</value>
<value index="1" type="primitive">      0</value>
<value index="2" type="primitive">      0</value>
</attribute>
<attribute name="SIZE" nelem="1" type="int"><value index="0" type="primitive">     11</value>
</attribute>
<attribute name="THICKNESS" nelem="1" type="int"><value index="0" type="primitive">      1</value>
</attribute>
<attribute name="SHOW" nelem="1" type="int"><value index="0" type="primitive">      0</value>
</attribute>
</SPD_UI_TEXT></value>
<value class="SPD_UI_TEXT" index="2" type="object"><SPD_UI_TEXT>
<attribute name="VALUE" nelem="1" type="string"><value index="0" type="primitive"></value>
</attribute>
<attribute name="FONT" nelem="1" type="int"><value index="0" type="primitive">      2</value>
</attribute>
<attribute name="FORMAT" nelem="1" type="int"><value index="0" type="primitive">      3</value>
</attribute>
<attribute name="COLOR" nelem="3" type="int"><value index="0" type="primitive">      0</value>
<value index="1" type="primitive">      0</value>
<value index="2" type="primitive">      0</value>
</attribute>
<attribute name="SIZE" nelem="1" type="int"><value index="0" type="primitive">     11</value>
</attribute>
<attribute name="THICKNESS" nelem="1" type="int"><value index="0" type="primitive">      1</value>
</attribute>
<attribute name="SHOW" nelem="1" type="int"><value index="0" type="primitive">      0</value>
</attribute>
</SPD_UI_TEXT></value>
</value></attribute>
<attribute name="STACKLABELS" nelem="1" type="int"><value index="0" type="primitive">      0</value>
</attribute>
<attribute name="LAZYLABELS" nelem="1" type="int"><value index="0" type="primitive">      1</value>
</attribute>
<attribute name="BLACKLABELS" nelem="1" type="int"><value index="0" type="primitive">      0</value>
</attribute>
<attribute name="AUTOTICKS" nelem="1" type="int"><value index="0" type="primitive">      1</value>
</attribute>
<attribute name="TITLEOBJ" nelem="1" type="object"><value class="SPD_UI_TEXT" index="0" type="object"><SPD_UI_TEXT>
<attribute name="VALUE" nelem="1" type="string"><value index="0" type="primitive"></value>
</attribute>
<attribute name="FONT" nelem="1" type="int"><value index="0" type="primitive">      2</value>
</attribute>
<attribute name="FORMAT" nelem="1" type="int"><value index="0" type="primitive">      3</value>
</attribute>
<attribute name="COLOR" nelem="3" type="int"><value index="0" type="primitive">      0</value>
<value index="1" type="primitive">      0</value>
<value index="2" type="primitive">      0</value>
</attribute>
<attribute name="SIZE" nelem="1" type="int"><value index="0" type="primitive">     11</value>
</attribute>
<attribute name="THICKNESS" nelem="1" type="int"><value index="0" type="primitive">      1</value>
</attribute>
<attribute name="SHOW" nelem="1" type="int"><value index="0" type="primitive">      1</value>
</attribute>
</SPD_UI_TEXT></value></attribute>
<attribute name="SUBTITLEOBJ" nelem="1" type="object"><value class="SPD_UI_TEXT" index="0" type="object"><SPD_UI_TEXT>
<attribute name="VALUE" nelem="1" type="string"><value index="0" type="primitive"></value>
</attribute>
<attribute name="FONT" nelem="1" type="int"><value index="0" type="primitive">      2</value>
</attribute>
<attribute name="FORMAT" nelem="1" type="int"><value index="0" type="primitive">      3</value>
</attribute>
<attribute name="COLOR" nelem="3" type="int"><value index="0" type="primitive">      0</value>
<value index="1" type="primitive">      0</value>
<value index="2" type="primitive">      0</value>
</attribute>
<attribute name="SIZE" nelem="1" type="int"><value index="0" type="primitive">     10</value>
</attribute>
<attribute name="THICKNESS" nelem="1" type="int"><value index="0" type="primitive">      1</value>
</attribute>
<attribute name="SHOW" nelem="1" type="int"><value index="0" type="primitive">      1</value>
</attribute>
</SPD_UI_TEXT></value></attribute>
<attribute name="PLACELABEL" nelem="1" type="int"><value index="0" type="primitive">      0</value>
</attribute>
<attribute name="PLACETITLE" nelem="1" type="int"><value index="0" type="primitive">      0</value>
</attribute>
<attribute name="TITLEORIENTATION" nelem="1" type="int"><value index="0" type="primitive">      0</value>
</attribute>
<attribute name="TITLEMARGIN" nelem="1" type="int"><value index="0" type="primitive">     15</value>
</attribute>
<attribute name="SHOWTITLE" nelem="1" type="byte"><value index="0" type="primitive">      1</value>
</attribute>
<attribute name="LAZYTITLES" nelem="1" type="int"><value index="0" type="primitive">      1</value>
</attribute>
</SPD_UI_AXIS_SETTINGS></value></attribute>
<attribute name="YAXIS" nelem="1" type="object"><value class="SPD_UI_AXIS_SETTINGS" index="0" type="object"><SPD_UI_AXIS_SETTINGS>
<attribute name="RANGEOPTION" nelem="1" type="int"><value index="0" type="primitive">      0</value>
</attribute>
<attribute name="TOUCHEDRANGEOPTION" nelem="1" type="byte"><value index="0" type="primitive">      0</value>
</attribute>
<attribute name="SCALING" nelem="1" type="int"><value index="0" type="primitive">      0</value>
</attribute>
<attribute name="TOUCHEDSCALING" nelem="1" type="byte"><value index="0" type="primitive">      0</value>
</attribute>
<attribute name="EQUALXYSCALING" nelem="1" type="byte"><value index="0" type="primitive">      0</value>
</attribute>
<attribute name="ISTIMEAXIS" nelem="1" type="int"><value index="0" type="primitive">      0</value>
</attribute>
<attribute name="TOUCHEDISTIMEAXIS" nelem="1" type="byte"><value index="0" type="primitive">      0</value>
</attribute>
<attribute name="RANGEMARGIN" nelem="1" type="double"><value index="0" type="primitive"> 2.5000000000000E-001</value>
</attribute>
<attribute name="TOUCHEDRANGEMARGIN" nelem="1" type="byte"><value index="0" type="primitive">      0</value>
</attribute>
<attribute name="BOUNDSCALING" nelem="1" type="byte"><value index="0" type="primitive">      0</value>
</attribute>
<attribute name="BOUNDFLOATING" nelem="1" type="byte"><value index="0" type="primitive">      0</value>
</attribute>
<attribute name="MINFLOATRANGE" nelem="1" type="double"><value index="0" type="primitive"> 0.0000000000000E+000</value>
</attribute>
<attribute name="MAXFLOATRANGE" nelem="1" type="double"><value index="0" type="primitive"> 0.0000000000000E+000</value>
</attribute>
<attribute name="MINBOUNDRANGE" nelem="1" type="double"><value index="0" type="primitive"> 0.0000000000000E+000</value>
</attribute>
<attribute name="TOUCHEDMINBOUNDRANGE" nelem="1" type="byte"><value index="0" type="primitive">      0</value>
</attribute>
<attribute name="MAXBOUNDRANGE" nelem="1" type="double"><value index="0" type="primitive"> 0.0000000000000E+000</value>
</attribute>
<attribute name="TOUCHEDMAXBOUNDRANGE" nelem="1" type="byte"><value index="0" type="primitive">      0</value>
</attribute>
<attribute name="MINFIXEDRANGE" nelem="1" type="double"><value index="0" type="primitive">-2.9313261747360E+001</value>
</attribute>
<attribute name="TOUCHEDMINFIXEDRANGE" nelem="1" type="byte"><value index="0" type="primitive">      0</value>
</attribute>
<attribute name="MAXFIXEDRANGE" nelem="1" type="double"><value index="0" type="primitive"> 1.0734484839439E+002</value>
</attribute>
<attribute name="TOUCHEDMAXFIXEDRANGE" nelem="1" type="byte"><value index="0" type="primitive">      0</value>
</attribute>
<attribute name="FLOATINGSPAN" nelem="1" type="double"><value index="0" type="primitive"> 2.0000000000000E+001</value>
</attribute>
<attribute name="FLOATINGCENTER" nelem="1" type="int"><value index="0" type="primitive">      0</value>
</attribute>
<attribute name="MAJORTICKEVERY" nelem="1" type="double"><value index="0" type="primitive"> 2.0000000000000E+001</value>
</attribute>
<attribute name="MINORTICKEVERY" nelem="1" type="double"><value index="0" type="primitive"> 1.0000000000000E+000</value>
</attribute>
<attribute name="MAJORTICKUNITS" nelem="1" type="int"><value index="0" type="primitive">      2</value>
</attribute>
<attribute name="MINORTICKUNITS" nelem="1" type="int"><value index="0" type="primitive">      2</value>
</attribute>
<attribute name="MAJORTICKAUTO" nelem="1" type="int"><value index="0" type="primitive">      1</value>
</attribute>
<attribute name="MINORTICKAUTO" nelem="1" type="int"><value index="0" type="primitive">      1</value>
</attribute>
<attribute name="FIRSTTICKAUTO" nelem="1" type="int"><value index="0" type="primitive">      1</value>
</attribute>
<attribute name="NUMMAJORTICKS" nelem="1" type="long64"><value index="0" type="primitive">                     5</value>
</attribute>
<attribute name="NUMMINORTICKS" nelem="1" type="long64"><value index="0" type="primitive">                     4</value>
</attribute>
<attribute name="FIRSTTICKAT" nelem="1" type="double"><value index="0" type="primitive"> 0.0000000000000E+000</value>
</attribute>
<attribute name="FIRSTTICKUNITS" nelem="1" type="int"><value index="0" type="primitive">      0</value>
</attribute>
<attribute name="TICKSTYLE" nelem="1" type="int"><value index="0" type="primitive">      0</value>
</attribute>
<attribute name="BOTTOMPLACEMENT" nelem="1" type="int"><value index="0" type="primitive">      1</value>
</attribute>
<attribute name="TOPPLACEMENT" nelem="1" type="int"><value index="0" type="primitive">      1</value>
</attribute>
<attribute name="MAJORLENGTH" nelem="1" type="long64"><value index="0" type="primitive">                     7</value>
</attribute>
<attribute name="MINORLENGTH" nelem="1" type="long64"><value index="0" type="primitive">                     3</value>
</attribute>
<attribute name="LOGMINORTICKTYPE" nelem="1" type="long"><value index="0" type="primitive">           1</value>
</attribute>
<attribute name="LINEATZERO" nelem="1" type="int"><value index="0" type="primitive">      1</value>
</attribute>
<attribute name="TOUCHEDLINEATZERO" nelem="1" type="byte"><value index="0" type="primitive">      0</value>
</attribute>
<attribute name="SHOWDATE" nelem="1" type="int"><value index="0" type="primitive">      0</value>
</attribute>
<attribute name="DATESTRING1" nelem="1" type="string"><value index="0" type="primitive">DOY: %doy</value>
</attribute>
<attribute name="DATESTRING2" nelem="1" type="string"><value index="0" type="primitive">%year-%mon-%day</value>
</attribute>
<attribute name="DATEFORMAT1" nelem="1" type="int"><value index="0" type="primitive">      0</value>
</attribute>
<attribute name="DATEFORMAT2" nelem="1" type="int"><value index="0" type="primitive">      0</value>
</attribute>
<attribute name="ANNOTATEAXIS" nelem="1" type="int"><value index="0" type="primitive">      1</value>
</attribute>
<attribute name="PLACEANNOTATION" nelem="1" type="int"><value index="0" type="primitive">      0</value>
</attribute>
<attribute name="ANNOTATEMAJORTICKS" nelem="1" type="int"><value index="0" type="primitive">      1</value>
</attribute>
<attribute name="ANNOTATEEVERY" nelem="1" type="double"><value index="0" type="primitive"> 1.0000000000000E+000</value>
</attribute>
<attribute name="ANNOTATEUNITS" nelem="1" type="int"><value index="0" type="primitive">      2</value>
</attribute>
<attribute name="FIRSTANNOTATION" nelem="1" type="double"><value index="0" type="primitive"> 0.0000000000000E+000</value>
</attribute>
<attribute name="FIRSTANNOTATEUNITS" nelem="1" type="int"><value index="0" type="primitive">      0</value>
</attribute>
<attribute name="ANNOTATERANGEMIN" nelem="1" type="int"><value index="0" type="primitive">      0</value>
</attribute>
<attribute name="ANNOTATERANGEMAX" nelem="1" type="int"><value index="0" type="primitive">      0</value>
</attribute>
<attribute name="TOUCHEDANNOTATERANGEMAX" nelem="1" type="byte"><value index="0" type="primitive">      0</value>
</attribute>
<attribute name="ANNOTATESTYLE" nelem="1" type="int"><value index="0" type="primitive">      4</value>
</attribute>
<attribute name="ANNOTATEORIENTATION" nelem="1" type="int"><value index="0" type="primitive">      0</value>
</attribute>
<attribute name="ANNOTATETEXTOBJECT" nelem="1" type="object"><value class="SPD_UI_TEXT" index="0" type="object"><SPD_UI_TEXT>
<attribute name="VALUE" nelem="1" type="string"><value index="0" type="primitive"></value>
</attribute>
<attribute name="FONT" nelem="1" type="int"><value index="0" type="primitive">      2</value>
</attribute>
<attribute name="FORMAT" nelem="1" type="int"><value index="0" type="primitive">      3</value>
</attribute>
<attribute name="COLOR" nelem="3" type="int"><value index="0" type="primitive">      0</value>
<value index="1" type="primitive">      0</value>
<value index="2" type="primitive">      0</value>
</attribute>
<attribute name="SIZE" nelem="1" type="int"><value index="0" type="primitive">     11</value>
</attribute>
<attribute name="THICKNESS" nelem="1" type="int"><value index="0" type="primitive">      1</value>
</attribute>
<attribute name="SHOW" nelem="1" type="int"><value index="0" type="primitive">      1</value>
</attribute>
</SPD_UI_TEXT></value></attribute>
<attribute name="ANNOTATEEXPONENT" nelem="1" type="int"><value index="0" type="primitive">      0</value>
</attribute>
<attribute name="MAJORGRID" nelem="1" type="object"><value class="NULLOBJ" index="0" type="object"/></attribute>
<attribute name="MINORGRID" nelem="1" type="object"><value class="NULLOBJ" index="0" type="object"/></attribute>
<attribute name="ORIENTATION" nelem="1" type="int"><value index="0" type="primitive">      1</value>
</attribute>
<attribute name="MARGIN" nelem="1" type="long"><value index="0" type="primitive">           5</value>
</attribute>
<attribute name="SHOWLABELS" nelem="1" type="byte"><value index="0" type="primitive">      1</value>
</attribute>
<attribute name="LABELS" nelem="1" type="object"><value class="IDL_CONTAINER" contained_type="SPD_UI_TEXT SPD_UI_TEXT SPD_UI_TEXT" container_count="3" index="0" type="object"><value class="SPD_UI_TEXT" index="0" type="object"><SPD_UI_TEXT>
<attribute name="VALUE" nelem="1" type="string"><value index="0" type="primitive">E</value>
</attribute>
<attribute name="FONT" nelem="1" type="int"><value index="0" type="primitive">      2</value>
</attribute>
<attribute name="FORMAT" nelem="1" type="int"><value index="0" type="primitive">      3</value>
</attribute>
<attribute name="COLOR" nelem="3" type="int"><value index="0" type="primitive">      0</value>
<value index="1" type="primitive">      0</value>
<value index="2" type="primitive">    255</value>
</attribute>
<attribute name="SIZE" nelem="1" type="int"><value index="0" type="primitive">     11</value>
</attribute>
<attribute name="THICKNESS" nelem="1" type="int"><value index="0" type="primitive">      1</value>
</attribute>
<attribute name="SHOW" nelem="1" type="int"><value index="0" type="primitive">      1</value>
</attribute>
</SPD_UI_TEXT></value>
<value class="SPD_UI_TEXT" index="1" type="object"><SPD_UI_TEXT>
<attribute name="VALUE" nelem="1" type="string"><value index="0" type="primitive">N</value>
</attribute>
<attribute name="FONT" nelem="1" type="int"><value index="0" type="primitive">      2</value>
</attribute>
<attribute name="FORMAT" nelem="1" type="int"><value index="0" type="primitive">      3</value>
</attribute>
<attribute name="COLOR" nelem="3" type="int"><value index="0" type="primitive">      0</value>
<value index="1" type="primitive">    255</value>
<value index="2" type="primitive">      0</value>
</attribute>
<attribute name="SIZE" nelem="1" type="int"><value index="0" type="primitive">     11</value>
</attribute>
<attribute name="THICKNESS" nelem="1" type="int"><value index="0" type="primitive">      1</value>
</attribute>
<attribute name="SHOW" nelem="1" type="int"><value index="0" type="primitive">      1</value>
</attribute>
</SPD_UI_TEXT></value>
<value class="SPD_UI_TEXT" index="2" type="object"><SPD_UI_TEXT>
<attribute name="VALUE" nelem="1" type="string"><value index="0" type="primitive">P</value>
</attribute>
<attribute name="FONT" nelem="1" type="int"><value index="0" type="primitive">      2</value>
</attribute>
<attribute name="FORMAT" nelem="1" type="int"><value index="0" type="primitive">      3</value>
</attribute>
<attribute name="COLOR" nelem="3" type="int"><value index="0" type="primitive">    255</value>
<value index="1" type="primitive">      0</value>
<value index="2" type="primitive">      0</value>
</attribute>
<attribute name="SIZE" nelem="1" type="int"><value index="0" type="primitive">     11</value>
</attribute>
<attribute name="THICKNESS" nelem="1" type="int"><value index="0" type="primitive">      1</value>
</attribute>
<attribute name="SHOW" nelem="1" type="int"><value index="0" type="primitive">      1</value>
</attribute>
</SPD_UI_TEXT></value>
</value></attribute>
<attribute name="STACKLABELS" nelem="1" type="int"><value index="0" type="primitive">      0</value>
</attribute>
<attribute name="LAZYLABELS" nelem="1" type="int"><value index="0" type="primitive">      1</value>
</attribute>
<attribute name="BLACKLABELS" nelem="1" type="int"><value index="0" type="primitive">      0</value>
</attribute>
<attribute name="AUTOTICKS" nelem="1" type="int"><value index="0" type="primitive">      1</value>
</attribute>
<attribute name="TITLEOBJ" nelem="1" type="object"><value class="SPD_UI_TEXT" index="0" type="object"><SPD_UI_TEXT>
<attribute name="VALUE" nelem="1" type="string"><value index="0" type="primitive">g13_H_enp_1</value>
</attribute>
<attribute name="FONT" nelem="1" type="int"><value index="0" type="primitive">      2</value>
</attribute>
<attribute name="FORMAT" nelem="1" type="int"><value index="0" type="primitive">      3</value>
</attribute>
<attribute name="COLOR" nelem="3" type="int"><value index="0" type="primitive">      0</value>
<value index="1" type="primitive">      0</value>
<value index="2" type="primitive">      0</value>
</attribute>
<attribute name="SIZE" nelem="1" type="int"><value index="0" type="primitive">     11</value>
</attribute>
<attribute name="THICKNESS" nelem="1" type="int"><value index="0" type="primitive">      1</value>
</attribute>
<attribute name="SHOW" nelem="1" type="int"><value index="0" type="primitive">      1</value>
</attribute>
</SPD_UI_TEXT></value></attribute>
<attribute name="SUBTITLEOBJ" nelem="1" type="object"><value class="SPD_UI_TEXT" index="0" type="object"><SPD_UI_TEXT>
<attribute name="VALUE" nelem="1" type="string"><value index="0" type="primitive">[nT]</value>
</attribute>
<attribute name="FONT" nelem="1" type="int"><value index="0" type="primitive">      2</value>
</attribute>
<attribute name="FORMAT" nelem="1" type="int"><value index="0" type="primitive">      3</value>
</attribute>
<attribute name="COLOR" nelem="3" type="int"><value index="0" type="primitive">      0</value>
<value index="1" type="primitive">      0</value>
<value index="2" type="primitive">      0</value>
</attribute>
<attribute name="SIZE" nelem="1" type="int"><value index="0" type="primitive">     10</value>
</attribute>
<attribute name="THICKNESS" nelem="1" type="int"><value index="0" type="primitive">      1</value>
</attribute>
<attribute name="SHOW" nelem="1" type="int"><value index="0" type="primitive">      1</value>
</attribute>
</SPD_UI_TEXT></value></attribute>
<attribute name="PLACELABEL" nelem="1" type="int"><value index="0" type="primitive">      1</value>
</attribute>
<attribute name="PLACETITLE" nelem="1" type="int"><value index="0" type="primitive">      0</value>
</attribute>
<attribute name="TITLEORIENTATION" nelem="1" type="int"><value index="0" type="primitive">      1</value>
</attribute>
<attribute name="TITLEMARGIN" nelem="1" type="int"><value index="0" type="primitive">     35</value>
</attribute>
<attribute name="SHOWTITLE" nelem="1" type="byte"><value index="0" type="primitive">      1</value>
</attribute>
<attribute name="LAZYTITLES" nelem="1" type="int"><value index="0" type="primitive">      1</value>
</attribute>
</SPD_UI_AXIS_SETTINGS></value></attribute>
<attribute name="ZAXIS" nelem="1" type="object"><value class="NULLOBJ" index="0" type="object"/></attribute>
<attribute name="TRACKING" nelem="1" type="int"><value index="0" type="primitive">      1</value>
</attribute>
<attribute name="ISACTIVE" nelem="1" type="int"><value index="0" type="primitive">      1</value>
</attribute>
<attribute name="VARIABLES" nelem="1" type="object"><value class="IDL_CONTAINER" container_count="0" index="0" type="object"/></attribute>
<attribute name="MARKERS" nelem="1" type="object"><value class="IDL_CONTAINER" container_count="0" index="0" type="object"/></attribute>
<attribute name="SHOWVARIABLES" nelem="1" type="int"><value index="0" type="primitive">      1</value>
</attribute>
<attribute name="LABELMARGIN" nelem="1" type="int"><value index="0" type="primitive">     20</value>
</attribute>
<attribute name="SYNCFLAG" nelem="1" type="int"><value index="0" type="primitive">      1</value>
</attribute>
<attribute name="LEGENDSETTINGS" nelem="1" type="object"><value class="SPD_UI_LEGEND" index="0" type="object"><SPD_UI_LEGEND>
<attribute name="ENABLED" nelem="1" type="int"><value index="0" type="primitive">      1</value>
</attribute>
<attribute name="FONT" nelem="1" type="int"><value index="0" type="primitive">      2</value>
</attribute>
<attribute name="SIZE" nelem="1" type="int"><value index="0" type="primitive">     12</value>
</attribute>
<attribute name="FORMAT" nelem="1" type="int"><value index="0" type="primitive">      3</value>
</attribute>
<attribute name="COLOR" nelem="3" type="int"><value index="0" type="primitive">      0</value>
<value index="1" type="primitive">      0</value>
<value index="2" type="primitive">      0</value>
</attribute>
<attribute name="VSPACING" nelem="1" type="int"><value index="0" type="primitive">      2</value>
</attribute>
<attribute name="BGCOLOR" nelem="3" type="int"><value index="0" type="primitive">    255</value>
<value index="1" type="primitive">    255</value>
<value index="2" type="primitive">    255</value>
</attribute>
<attribute name="FRAMETHICKNESS" nelem="1" type="int"><value index="0" type="primitive">      1</value>
</attribute>
<attribute name="BORDERCOLOR" nelem="3" type="int"><value index="0" type="primitive">      0</value>
<value index="1" type="primitive">      0</value>
<value index="2" type="primitive">      0</value>
</attribute>
<attribute name="BOTTOM" nelem="1" type="float"><value index="0" type="primitive"> 0.000000E+000</value>
</attribute>
<attribute name="BVALUE" nelem="1" type="double"><value index="0" type="primitive"> 5.2285710509246E+001</value>
</attribute>
<attribute name="BUNIT" nelem="1" type="int"><value index="0" type="primitive">      0</value>
</attribute>
<attribute name="LEFT" nelem="1" type="float"><value index="0" type="primitive"> 0.000000E+000</value>
</attribute>
<attribute name="LVALUE" nelem="1" type="double"><value index="0" type="primitive"> 3.5499999648479E+002</value>
</attribute>
<attribute name="LUNIT" nelem="1" type="int"><value index="0" type="primitive">      0</value>
</attribute>
<attribute name="WIDTH" nelem="1" type="float"><value index="0" type="primitive"> 0.000000E+000</value>
</attribute>
<attribute name="WVALUE" nelem="1" type="double"><value index="0" type="primitive"> 1.8999999580366E+002</value>
</attribute>
<attribute name="WUNIT" nelem="1" type="int"><value index="0" type="primitive">      0</value>
</attribute>
<attribute name="HEIGHT" nelem="1" type="float"><value index="0" type="primitive"> 0.000000E+000</value>
</attribute>
<attribute name="HVALUE" nelem="1" type="double"><value index="0" type="primitive"> 7.2000002457572E+001</value>
</attribute>
<attribute name="HUNIT" nelem="1" type="int"><value index="0" type="primitive">      0</value>
</attribute>
<attribute name="XAXISVALUE" nelem="1" type="string"><value index="0" type="primitive">X Axis Time</value>
</attribute>
<attribute name="XAXISVALENABLED" nelem="1" type="int"><value index="0" type="primitive">      1</value>
</attribute>
<attribute name="YAXISVALUE" nelem="1" type="string"><value index="0" type="primitive">Y Axis Value</value>
</attribute>
<attribute name="YAXISVALENABLED" nelem="1" type="int"><value index="0" type="primitive">      1</value>
</attribute>
<attribute name="CUSTOMTRACESSET" nelem="1" type="int"><value index="0" type="primitive">      0</value>
</attribute>
<attribute name="XISTIME" nelem="1" type="int"><value index="0" type="primitive">      1</value>
</attribute>
<attribute name="YISTIME" nelem="1" type="int"><value index="0" type="primitive">      0</value>
</attribute>
<attribute name="ZISTIME" nelem="1" type="int"><value index="0" type="primitive">      0</value>
</attribute>
<attribute name="NOTATIONSET" nelem="1" type="int"><value index="0" type="primitive">      0</value>
</attribute>
<attribute name="TIMEFORMAT" nelem="1" type="int"><value index="0" type="primitive">      6</value>
</attribute>
<attribute name="NUMFORMAT" nelem="1" type="int"><value index="0" type="primitive">      5</value>
</attribute>
</SPD_UI_LEGEND></value></attribute>
</SPD_UI_PANEL></value>
<value class="SPD_UI_PANEL" index="6" type="object"><SPD_UI_PANEL>
<attribute name="NAME" nelem="1" type="string"><value index="0" type="primitive">Panel: 7</value>
</attribute>
<attribute name="ID" nelem="1" type="int"><value index="0" type="primitive">      6</value>
</attribute>
<attribute name="WINDOWID" nelem="1" type="int"><value index="0" type="primitive">     -1</value>
</attribute>
<attribute name="SETTINGS" nelem="1" type="object"><value class="SPD_UI_PANEL_SETTINGS" index="0" type="object"><SPD_UI_PANEL_SETTINGS>
<attribute name="TITLEOBJ" nelem="1" type="object"><value class="SPD_UI_TEXT" index="0" type="object"><SPD_UI_TEXT>
<attribute name="VALUE" nelem="1" type="string"><value index="0" type="primitive"></value>
</attribute>
<attribute name="FONT" nelem="1" type="int"><value index="0" type="primitive">      2</value>
</attribute>
<attribute name="FORMAT" nelem="1" type="int"><value index="0" type="primitive">      3</value>
</attribute>
<attribute name="COLOR" nelem="3" type="int"><value index="0" type="primitive">      0</value>
<value index="1" type="primitive">      0</value>
<value index="2" type="primitive">      0</value>
</attribute>
<attribute name="SIZE" nelem="1" type="int"><value index="0" type="primitive">     10</value>
</attribute>
<attribute name="THICKNESS" nelem="1" type="int"><value index="0" type="primitive">      1</value>
</attribute>
<attribute name="SHOW" nelem="1" type="int"><value index="0" type="primitive">      1</value>
</attribute>
</SPD_UI_TEXT></value></attribute>
<attribute name="TITLEMARGIN" nelem="1" type="int"><value index="0" type="primitive">      5</value>
</attribute>
<attribute name="ROW" nelem="1" type="int"><value index="0" type="primitive">      7</value>
</attribute>
<attribute name="COL" nelem="1" type="int"><value index="0" type="primitive">      1</value>
</attribute>
<attribute name="RSPAN" nelem="1" type="int"><value index="0" type="primitive">      1</value>
</attribute>
<attribute name="CSPAN" nelem="1" type="int"><value index="0" type="primitive">      1</value>
</attribute>
<attribute name="BOTTOM" nelem="1" type="float"><value index="0" type="primitive"> 0.000000E+000</value>
</attribute>
<attribute name="BVALUE" nelem="1" type="double"><value index="0" type="primitive">-1.0000000000000E+000</value>
</attribute>
<attribute name="BUNIT" nelem="1" type="int"><value index="0" type="primitive">      0</value>
</attribute>
<attribute name="LEFT" nelem="1" type="float"><value index="0" type="primitive"> 0.000000E+000</value>
</attribute>
<attribute name="LVALUE" nelem="1" type="double"><value index="0" type="primitive">-1.0000000000000E+000</value>
</attribute>
<attribute name="LUNIT" nelem="1" type="int"><value index="0" type="primitive">      0</value>
</attribute>
<attribute name="WIDTH" nelem="1" type="float"><value index="0" type="primitive"> 0.000000E+000</value>
</attribute>
<attribute name="WVALUE" nelem="1" type="double"><value index="0" type="primitive">-1.0000000000000E+000</value>
</attribute>
<attribute name="WUNIT" nelem="1" type="int"><value index="0" type="primitive">      0</value>
</attribute>
<attribute name="HEIGHT" nelem="1" type="float"><value index="0" type="primitive"> 0.000000E+000</value>
</attribute>
<attribute name="HVALUE" nelem="1" type="double"><value index="0" type="primitive">-1.0000000000000E+000</value>
</attribute>
<attribute name="HUNIT" nelem="1" type="int"><value index="0" type="primitive">      0</value>
</attribute>
<attribute name="RELVERTSIZE" nelem="1" type="int"><value index="0" type="primitive">    100</value>
</attribute>
<attribute name="BACKGROUNDCOLOR" nelem="3" type="int"><value index="0" type="primitive">    255</value>
<value index="1" type="primitive">    255</value>
<value index="2" type="primitive">    255</value>
</attribute>
<attribute name="FRAMECOLOR" nelem="3" type="int"><value index="0" type="primitive">      0</value>
<value index="1" type="primitive">      0</value>
<value index="2" type="primitive">      0</value>
</attribute>
<attribute name="FRAMETHICK" nelem="1" type="int"><value index="0" type="primitive">      1</value>
</attribute>
</SPD_UI_PANEL_SETTINGS></value></attribute>
<attribute name="TRACESETTINGS" nelem="1" type="object"><value class="IDL_CONTAINER" contained_type="SPD_UI_LINE_SETTINGS SPD_UI_LINE_SETTINGS SPD_UI_LINE_SETTINGS SPD_UI_LINE_SETTINGS SPD_UI_LINE_SETTINGS SPD_UI_LINE_SETTINGS SPD_UI_LINE_SETTINGS SPD_UI_LINE_SETTINGS SPD_UI_LINE_SETTINGS" container_count="9" index="0" type="object"><value class="SPD_UI_LINE_SETTINGS" index="0" type="object"><SPD_UI_LINE_SETTINGS>
<attribute name="DATAX" nelem="1" type="string"><value index="0" type="primitive">g13_maged_40keV_dtc_uncor_flux_time</value>
</attribute>
<attribute name="DATAY" nelem="1" type="string"><value index="0" type="primitive">g13_maged_40keV_dtc_uncor_flux_0</value>
</attribute>
<attribute name="LINESTYLE" nelem="1" type="object"><value class="SPD_UI_LINE_STYLE" index="0" type="object"><SPD_UI_LINE_STYLE>
<attribute name="NAME" nelem="1" type="string"><value index="0" type="primitive">Solid</value>
</attribute>
<attribute name="ID" nelem="1" type="int"><value index="0" type="primitive">      0</value>
</attribute>
<attribute name="SHOW" nelem="1" type="int"><value index="0" type="primitive">      1</value>
</attribute>
<attribute name="COLOR" nelem="3" type="int"><value index="0" type="primitive">      0</value>
<value index="1" type="primitive">      0</value>
<value index="2" type="primitive">    255</value>
</attribute>
<attribute name="THICKNESS" nelem="1" type="int"><value index="0" type="primitive">      1</value>
</attribute>
<attribute name="OPACITY" nelem="1" type="double"><value index="0" type="primitive"> 1.0000000000000E+000</value>
</attribute>
</SPD_UI_LINE_STYLE></value></attribute>
<attribute name="MIRRORLINE" nelem="1" type="int"><value index="0" type="primitive">      0</value>
</attribute>
<attribute name="DRAWBETWEENPTS" nelem="1" type="int"><value index="0" type="primitive">      0</value>
</attribute>
<attribute name="SEPARATEDBY" nelem="1" type="double"><value index="0" type="primitive"> 0.0000000000000E+000</value>
</attribute>
<attribute name="SEPARATEDUNITS" nelem="1" type="int"><value index="0" type="primitive">      0</value>
</attribute>
<attribute name="SYMBOL" nelem="1" type="object"><value class="SPD_UI_SYMBOL" index="0" type="object"><SPD_UI_SYMBOL>
<attribute name="NAME" nelem="1" type="string"><value index="0" type="primitive">Diamond</value>
</attribute>
<attribute name="ID" nelem="1" type="int"><value index="0" type="primitive">      4</value>
</attribute>
<attribute name="SHOW" nelem="1" type="int"><value index="0" type="primitive">      0</value>
</attribute>
<attribute name="COLOR" nelem="3" type="int"><value index="0" type="primitive">      0</value>
<value index="1" type="primitive">      0</value>
<value index="2" type="primitive">    255</value>
</attribute>
<attribute name="FILL" nelem="1" type="int"><value index="0" type="primitive">      0</value>
</attribute>
<attribute name="SIZE" nelem="1" type="int"><value index="0" type="primitive">     10</value>
</attribute>
</SPD_UI_SYMBOL></value></attribute>
<attribute name="PLOTPOINTS" nelem="1" type="int"><value index="0" type="primitive">      4</value>
</attribute>
<attribute name="EVERYOTHER" nelem="1" type="int"><value index="0" type="primitive">      1</value>
</attribute>
<attribute name="BARLINE" nelem="1" type="object"><value class="SPD_UI_LINE_STYLE" index="0" type="object"><SPD_UI_LINE_STYLE>
<attribute name="NAME" nelem="1" type="string"><value index="0" type="primitive">Solid</value>
</attribute>
<attribute name="ID" nelem="1" type="int"><value index="0" type="primitive">      0</value>
</attribute>
<attribute name="SHOW" nelem="1" type="int"><value index="0" type="primitive">      0</value>
</attribute>
<attribute name="COLOR" nelem="3" type="int"><value index="0" type="primitive">      0</value>
<value index="1" type="primitive">      0</value>
<value index="2" type="primitive">      0</value>
</attribute>
<attribute name="THICKNESS" nelem="1" type="int"><value index="0" type="primitive">      1</value>
</attribute>
<attribute name="OPACITY" nelem="1" type="double"><value index="0" type="primitive"> 1.0000000000000E+000</value>
</attribute>
</SPD_UI_LINE_STYLE></value></attribute>
<attribute name="POSITIVEENDPT" nelem="1" type="string"><value index="0" type="primitive"></value>
</attribute>
<attribute name="NEGATIVEENDPT" nelem="1" type="string"><value index="0" type="primitive"></value>
</attribute>
<attribute name="POSITIVEENDREL" nelem="1" type="int"><value index="0" type="primitive">      0</value>
</attribute>
<attribute name="NEGATIVEENDREL" nelem="1" type="int"><value index="0" type="primitive">      0</value>
</attribute>
<attribute name="MARKSYMBOL" nelem="1" type="object"><value class="SPD_UI_LINE_STYLE" index="0" type="object"><SPD_UI_LINE_STYLE>
<attribute name="NAME" nelem="1" type="string"><value index="0" type="primitive">Solid</value>
</attribute>
<attribute name="ID" nelem="1" type="int"><value index="0" type="primitive">      0</value>
</attribute>
<attribute name="SHOW" nelem="1" type="int"><value index="0" type="primitive">      1</value>
</attribute>
<attribute name="COLOR" nelem="3" type="int"><value index="0" type="primitive">      0</value>
<value index="1" type="primitive">      0</value>
<value index="2" type="primitive">      0</value>
</attribute>
<attribute name="THICKNESS" nelem="1" type="int"><value index="0" type="primitive">      1</value>
</attribute>
<attribute name="OPACITY" nelem="1" type="double"><value index="0" type="primitive"> 1.0000000000000E+000</value>
</attribute>
</SPD_UI_LINE_STYLE></value></attribute>
</SPD_UI_LINE_SETTINGS></value>
<value class="SPD_UI_LINE_SETTINGS" index="1" type="object"><SPD_UI_LINE_SETTINGS>
<attribute name="DATAX" nelem="1" type="string"><value index="0" type="primitive">g13_maged_40keV_dtc_uncor_flux_time</value>
</attribute>
<attribute name="DATAY" nelem="1" type="string"><value index="0" type="primitive">g13_maged_40keV_dtc_uncor_flux_1</value>
</attribute>
<attribute name="LINESTYLE" nelem="1" type="object"><value class="SPD_UI_LINE_STYLE" index="0" type="object"><SPD_UI_LINE_STYLE>
<attribute name="NAME" nelem="1" type="string"><value index="0" type="primitive">Solid</value>
</attribute>
<attribute name="ID" nelem="1" type="int"><value index="0" type="primitive">      0</value>
</attribute>
<attribute name="SHOW" nelem="1" type="int"><value index="0" type="primitive">      1</value>
</attribute>
<attribute name="COLOR" nelem="3" type="int"><value index="0" type="primitive">      0</value>
<value index="1" type="primitive">    255</value>
<value index="2" type="primitive">      0</value>
</attribute>
<attribute name="THICKNESS" nelem="1" type="int"><value index="0" type="primitive">      1</value>
</attribute>
<attribute name="OPACITY" nelem="1" type="double"><value index="0" type="primitive"> 1.0000000000000E+000</value>
</attribute>
</SPD_UI_LINE_STYLE></value></attribute>
<attribute name="MIRRORLINE" nelem="1" type="int"><value index="0" type="primitive">      0</value>
</attribute>
<attribute name="DRAWBETWEENPTS" nelem="1" type="int"><value index="0" type="primitive">      0</value>
</attribute>
<attribute name="SEPARATEDBY" nelem="1" type="double"><value index="0" type="primitive"> 0.0000000000000E+000</value>
</attribute>
<attribute name="SEPARATEDUNITS" nelem="1" type="int"><value index="0" type="primitive">      0</value>
</attribute>
<attribute name="SYMBOL" nelem="1" type="object"><value class="SPD_UI_SYMBOL" index="0" type="object"><SPD_UI_SYMBOL>
<attribute name="NAME" nelem="1" type="string"><value index="0" type="primitive">Diamond</value>
</attribute>
<attribute name="ID" nelem="1" type="int"><value index="0" type="primitive">      4</value>
</attribute>
<attribute name="SHOW" nelem="1" type="int"><value index="0" type="primitive">      0</value>
</attribute>
<attribute name="COLOR" nelem="3" type="int"><value index="0" type="primitive">      0</value>
<value index="1" type="primitive">    255</value>
<value index="2" type="primitive">      0</value>
</attribute>
<attribute name="FILL" nelem="1" type="int"><value index="0" type="primitive">      0</value>
</attribute>
<attribute name="SIZE" nelem="1" type="int"><value index="0" type="primitive">     10</value>
</attribute>
</SPD_UI_SYMBOL></value></attribute>
<attribute name="PLOTPOINTS" nelem="1" type="int"><value index="0" type="primitive">      4</value>
</attribute>
<attribute name="EVERYOTHER" nelem="1" type="int"><value index="0" type="primitive">      1</value>
</attribute>
<attribute name="BARLINE" nelem="1" type="object"><value class="SPD_UI_LINE_STYLE" index="0" type="object"><SPD_UI_LINE_STYLE>
<attribute name="NAME" nelem="1" type="string"><value index="0" type="primitive">Solid</value>
</attribute>
<attribute name="ID" nelem="1" type="int"><value index="0" type="primitive">      0</value>
</attribute>
<attribute name="SHOW" nelem="1" type="int"><value index="0" type="primitive">      0</value>
</attribute>
<attribute name="COLOR" nelem="3" type="int"><value index="0" type="primitive">      0</value>
<value index="1" type="primitive">      0</value>
<value index="2" type="primitive">      0</value>
</attribute>
<attribute name="THICKNESS" nelem="1" type="int"><value index="0" type="primitive">      1</value>
</attribute>
<attribute name="OPACITY" nelem="1" type="double"><value index="0" type="primitive"> 1.0000000000000E+000</value>
</attribute>
</SPD_UI_LINE_STYLE></value></attribute>
<attribute name="POSITIVEENDPT" nelem="1" type="string"><value index="0" type="primitive"></value>
</attribute>
<attribute name="NEGATIVEENDPT" nelem="1" type="string"><value index="0" type="primitive"></value>
</attribute>
<attribute name="POSITIVEENDREL" nelem="1" type="int"><value index="0" type="primitive">      0</value>
</attribute>
<attribute name="NEGATIVEENDREL" nelem="1" type="int"><value index="0" type="primitive">      0</value>
</attribute>
<attribute name="MARKSYMBOL" nelem="1" type="object"><value class="SPD_UI_LINE_STYLE" index="0" type="object"><SPD_UI_LINE_STYLE>
<attribute name="NAME" nelem="1" type="string"><value index="0" type="primitive">Solid</value>
</attribute>
<attribute name="ID" nelem="1" type="int"><value index="0" type="primitive">      0</value>
</attribute>
<attribute name="SHOW" nelem="1" type="int"><value index="0" type="primitive">      1</value>
</attribute>
<attribute name="COLOR" nelem="3" type="int"><value index="0" type="primitive">      0</value>
<value index="1" type="primitive">      0</value>
<value index="2" type="primitive">      0</value>
</attribute>
<attribute name="THICKNESS" nelem="1" type="int"><value index="0" type="primitive">      1</value>
</attribute>
<attribute name="OPACITY" nelem="1" type="double"><value index="0" type="primitive"> 1.0000000000000E+000</value>
</attribute>
</SPD_UI_LINE_STYLE></value></attribute>
</SPD_UI_LINE_SETTINGS></value>
<value class="SPD_UI_LINE_SETTINGS" index="2" type="object"><SPD_UI_LINE_SETTINGS>
<attribute name="DATAX" nelem="1" type="string"><value index="0" type="primitive">g13_maged_40keV_dtc_uncor_flux_time</value>
</attribute>
<attribute name="DATAY" nelem="1" type="string"><value index="0" type="primitive">g13_maged_40keV_dtc_uncor_flux_2</value>
</attribute>
<attribute name="LINESTYLE" nelem="1" type="object"><value class="SPD_UI_LINE_STYLE" index="0" type="object"><SPD_UI_LINE_STYLE>
<attribute name="NAME" nelem="1" type="string"><value index="0" type="primitive">Solid</value>
</attribute>
<attribute name="ID" nelem="1" type="int"><value index="0" type="primitive">      0</value>
</attribute>
<attribute name="SHOW" nelem="1" type="int"><value index="0" type="primitive">      1</value>
</attribute>
<attribute name="COLOR" nelem="3" type="int"><value index="0" type="primitive">    255</value>
<value index="1" type="primitive">      0</value>
<value index="2" type="primitive">      0</value>
</attribute>
<attribute name="THICKNESS" nelem="1" type="int"><value index="0" type="primitive">      1</value>
</attribute>
<attribute name="OPACITY" nelem="1" type="double"><value index="0" type="primitive"> 1.0000000000000E+000</value>
</attribute>
</SPD_UI_LINE_STYLE></value></attribute>
<attribute name="MIRRORLINE" nelem="1" type="int"><value index="0" type="primitive">      0</value>
</attribute>
<attribute name="DRAWBETWEENPTS" nelem="1" type="int"><value index="0" type="primitive">      0</value>
</attribute>
<attribute name="SEPARATEDBY" nelem="1" type="double"><value index="0" type="primitive"> 0.0000000000000E+000</value>
</attribute>
<attribute name="SEPARATEDUNITS" nelem="1" type="int"><value index="0" type="primitive">      0</value>
</attribute>
<attribute name="SYMBOL" nelem="1" type="object"><value class="SPD_UI_SYMBOL" index="0" type="object"><SPD_UI_SYMBOL>
<attribute name="NAME" nelem="1" type="string"><value index="0" type="primitive">Diamond</value>
</attribute>
<attribute name="ID" nelem="1" type="int"><value index="0" type="primitive">      4</value>
</attribute>
<attribute name="SHOW" nelem="1" type="int"><value index="0" type="primitive">      0</value>
</attribute>
<attribute name="COLOR" nelem="3" type="int"><value index="0" type="primitive">    255</value>
<value index="1" type="primitive">      0</value>
<value index="2" type="primitive">      0</value>
</attribute>
<attribute name="FILL" nelem="1" type="int"><value index="0" type="primitive">      0</value>
</attribute>
<attribute name="SIZE" nelem="1" type="int"><value index="0" type="primitive">     10</value>
</attribute>
</SPD_UI_SYMBOL></value></attribute>
<attribute name="PLOTPOINTS" nelem="1" type="int"><value index="0" type="primitive">      4</value>
</attribute>
<attribute name="EVERYOTHER" nelem="1" type="int"><value index="0" type="primitive">      1</value>
</attribute>
<attribute name="BARLINE" nelem="1" type="object"><value class="SPD_UI_LINE_STYLE" index="0" type="object"><SPD_UI_LINE_STYLE>
<attribute name="NAME" nelem="1" type="string"><value index="0" type="primitive">Solid</value>
</attribute>
<attribute name="ID" nelem="1" type="int"><value index="0" type="primitive">      0</value>
</attribute>
<attribute name="SHOW" nelem="1" type="int"><value index="0" type="primitive">      0</value>
</attribute>
<attribute name="COLOR" nelem="3" type="int"><value index="0" type="primitive">      0</value>
<value index="1" type="primitive">      0</value>
<value index="2" type="primitive">      0</value>
</attribute>
<attribute name="THICKNESS" nelem="1" type="int"><value index="0" type="primitive">      1</value>
</attribute>
<attribute name="OPACITY" nelem="1" type="double"><value index="0" type="primitive"> 1.0000000000000E+000</value>
</attribute>
</SPD_UI_LINE_STYLE></value></attribute>
<attribute name="POSITIVEENDPT" nelem="1" type="string"><value index="0" type="primitive"></value>
</attribute>
<attribute name="NEGATIVEENDPT" nelem="1" type="string"><value index="0" type="primitive"></value>
</attribute>
<attribute name="POSITIVEENDREL" nelem="1" type="int"><value index="0" type="primitive">      0</value>
</attribute>
<attribute name="NEGATIVEENDREL" nelem="1" type="int"><value index="0" type="primitive">      0</value>
</attribute>
<attribute name="MARKSYMBOL" nelem="1" type="object"><value class="SPD_UI_LINE_STYLE" index="0" type="object"><SPD_UI_LINE_STYLE>
<attribute name="NAME" nelem="1" type="string"><value index="0" type="primitive">Solid</value>
</attribute>
<attribute name="ID" nelem="1" type="int"><value index="0" type="primitive">      0</value>
</attribute>
<attribute name="SHOW" nelem="1" type="int"><value index="0" type="primitive">      1</value>
</attribute>
<attribute name="COLOR" nelem="3" type="int"><value index="0" type="primitive">      0</value>
<value index="1" type="primitive">      0</value>
<value index="2" type="primitive">      0</value>
</attribute>
<attribute name="THICKNESS" nelem="1" type="int"><value index="0" type="primitive">      1</value>
</attribute>
<attribute name="OPACITY" nelem="1" type="double"><value index="0" type="primitive"> 1.0000000000000E+000</value>
</attribute>
</SPD_UI_LINE_STYLE></value></attribute>
</SPD_UI_LINE_SETTINGS></value>
<value class="SPD_UI_LINE_SETTINGS" index="3" type="object"><SPD_UI_LINE_SETTINGS>
<attribute name="DATAX" nelem="1" type="string"><value index="0" type="primitive">g13_maged_40keV_dtc_uncor_flux_time</value>
</attribute>
<attribute name="DATAY" nelem="1" type="string"><value index="0" type="primitive">g13_maged_40keV_dtc_uncor_flux_3</value>
</attribute>
<attribute name="LINESTYLE" nelem="1" type="object"><value class="SPD_UI_LINE_STYLE" index="0" type="object"><SPD_UI_LINE_STYLE>
<attribute name="NAME" nelem="1" type="string"><value index="0" type="primitive">Solid</value>
</attribute>
<attribute name="ID" nelem="1" type="int"><value index="0" type="primitive">      0</value>
</attribute>
<attribute name="SHOW" nelem="1" type="int"><value index="0" type="primitive">      1</value>
</attribute>
<attribute name="COLOR" nelem="3" type="int"><value index="0" type="primitive">      0</value>
<value index="1" type="primitive">      0</value>
<value index="2" type="primitive">      0</value>
</attribute>
<attribute name="THICKNESS" nelem="1" type="int"><value index="0" type="primitive">      1</value>
</attribute>
<attribute name="OPACITY" nelem="1" type="double"><value index="0" type="primitive"> 1.0000000000000E+000</value>
</attribute>
</SPD_UI_LINE_STYLE></value></attribute>
<attribute name="MIRRORLINE" nelem="1" type="int"><value index="0" type="primitive">      0</value>
</attribute>
<attribute name="DRAWBETWEENPTS" nelem="1" type="int"><value index="0" type="primitive">      0</value>
</attribute>
<attribute name="SEPARATEDBY" nelem="1" type="double"><value index="0" type="primitive"> 0.0000000000000E+000</value>
</attribute>
<attribute name="SEPARATEDUNITS" nelem="1" type="int"><value index="0" type="primitive">      0</value>
</attribute>
<attribute name="SYMBOL" nelem="1" type="object"><value class="SPD_UI_SYMBOL" index="0" type="object"><SPD_UI_SYMBOL>
<attribute name="NAME" nelem="1" type="string"><value index="0" type="primitive">Diamond</value>
</attribute>
<attribute name="ID" nelem="1" type="int"><value index="0" type="primitive">      4</value>
</attribute>
<attribute name="SHOW" nelem="1" type="int"><value index="0" type="primitive">      0</value>
</attribute>
<attribute name="COLOR" nelem="3" type="int"><value index="0" type="primitive">      0</value>
<value index="1" type="primitive">      0</value>
<value index="2" type="primitive">      0</value>
</attribute>
<attribute name="FILL" nelem="1" type="int"><value index="0" type="primitive">      0</value>
</attribute>
<attribute name="SIZE" nelem="1" type="int"><value index="0" type="primitive">     10</value>
</attribute>
</SPD_UI_SYMBOL></value></attribute>
<attribute name="PLOTPOINTS" nelem="1" type="int"><value index="0" type="primitive">      4</value>
</attribute>
<attribute name="EVERYOTHER" nelem="1" type="int"><value index="0" type="primitive">      1</value>
</attribute>
<attribute name="BARLINE" nelem="1" type="object"><value class="SPD_UI_LINE_STYLE" index="0" type="object"><SPD_UI_LINE_STYLE>
<attribute name="NAME" nelem="1" type="string"><value index="0" type="primitive">Solid</value>
</attribute>
<attribute name="ID" nelem="1" type="int"><value index="0" type="primitive">      0</value>
</attribute>
<attribute name="SHOW" nelem="1" type="int"><value index="0" type="primitive">      0</value>
</attribute>
<attribute name="COLOR" nelem="3" type="int"><value index="0" type="primitive">      0</value>
<value index="1" type="primitive">      0</value>
<value index="2" type="primitive">      0</value>
</attribute>
<attribute name="THICKNESS" nelem="1" type="int"><value index="0" type="primitive">      1</value>
</attribute>
<attribute name="OPACITY" nelem="1" type="double"><value index="0" type="primitive"> 1.0000000000000E+000</value>
</attribute>
</SPD_UI_LINE_STYLE></value></attribute>
<attribute name="POSITIVEENDPT" nelem="1" type="string"><value index="0" type="primitive"></value>
</attribute>
<attribute name="NEGATIVEENDPT" nelem="1" type="string"><value index="0" type="primitive"></value>
</attribute>
<attribute name="POSITIVEENDREL" nelem="1" type="int"><value index="0" type="primitive">      0</value>
</attribute>
<attribute name="NEGATIVEENDREL" nelem="1" type="int"><value index="0" type="primitive">      0</value>
</attribute>
<attribute name="MARKSYMBOL" nelem="1" type="object"><value class="SPD_UI_LINE_STYLE" index="0" type="object"><SPD_UI_LINE_STYLE>
<attribute name="NAME" nelem="1" type="string"><value index="0" type="primitive">Solid</value>
</attribute>
<attribute name="ID" nelem="1" type="int"><value index="0" type="primitive">      0</value>
</attribute>
<attribute name="SHOW" nelem="1" type="int"><value index="0" type="primitive">      1</value>
</attribute>
<attribute name="COLOR" nelem="3" type="int"><value index="0" type="primitive">      0</value>
<value index="1" type="primitive">      0</value>
<value index="2" type="primitive">      0</value>
</attribute>
<attribute name="THICKNESS" nelem="1" type="int"><value index="0" type="primitive">      1</value>
</attribute>
<attribute name="OPACITY" nelem="1" type="double"><value index="0" type="primitive"> 1.0000000000000E+000</value>
</attribute>
</SPD_UI_LINE_STYLE></value></attribute>
</SPD_UI_LINE_SETTINGS></value>
<value class="SPD_UI_LINE_SETTINGS" index="4" type="object"><SPD_UI_LINE_SETTINGS>
<attribute name="DATAX" nelem="1" type="string"><value index="0" type="primitive">g13_maged_40keV_dtc_uncor_flux_time</value>
</attribute>
<attribute name="DATAY" nelem="1" type="string"><value index="0" type="primitive">g13_maged_40keV_dtc_uncor_flux_4</value>
</attribute>
<attribute name="LINESTYLE" nelem="1" type="object"><value class="SPD_UI_LINE_STYLE" index="0" type="object"><SPD_UI_LINE_STYLE>
<attribute name="NAME" nelem="1" type="string"><value index="0" type="primitive">Solid</value>
</attribute>
<attribute name="ID" nelem="1" type="int"><value index="0" type="primitive">      0</value>
</attribute>
<attribute name="SHOW" nelem="1" type="int"><value index="0" type="primitive">      1</value>
</attribute>
<attribute name="COLOR" nelem="3" type="int"><value index="0" type="primitive">    255</value>
<value index="1" type="primitive">    255</value>
<value index="2" type="primitive">      0</value>
</attribute>
<attribute name="THICKNESS" nelem="1" type="int"><value index="0" type="primitive">      1</value>
</attribute>
<attribute name="OPACITY" nelem="1" type="double"><value index="0" type="primitive"> 1.0000000000000E+000</value>
</attribute>
</SPD_UI_LINE_STYLE></value></attribute>
<attribute name="MIRRORLINE" nelem="1" type="int"><value index="0" type="primitive">      0</value>
</attribute>
<attribute name="DRAWBETWEENPTS" nelem="1" type="int"><value index="0" type="primitive">      0</value>
</attribute>
<attribute name="SEPARATEDBY" nelem="1" type="double"><value index="0" type="primitive"> 0.0000000000000E+000</value>
</attribute>
<attribute name="SEPARATEDUNITS" nelem="1" type="int"><value index="0" type="primitive">      0</value>
</attribute>
<attribute name="SYMBOL" nelem="1" type="object"><value class="SPD_UI_SYMBOL" index="0" type="object"><SPD_UI_SYMBOL>
<attribute name="NAME" nelem="1" type="string"><value index="0" type="primitive">Diamond</value>
</attribute>
<attribute name="ID" nelem="1" type="int"><value index="0" type="primitive">      4</value>
</attribute>
<attribute name="SHOW" nelem="1" type="int"><value index="0" type="primitive">      0</value>
</attribute>
<attribute name="COLOR" nelem="3" type="int"><value index="0" type="primitive">    255</value>
<value index="1" type="primitive">    255</value>
<value index="2" type="primitive">      0</value>
</attribute>
<attribute name="FILL" nelem="1" type="int"><value index="0" type="primitive">      0</value>
</attribute>
<attribute name="SIZE" nelem="1" type="int"><value index="0" type="primitive">     10</value>
</attribute>
</SPD_UI_SYMBOL></value></attribute>
<attribute name="PLOTPOINTS" nelem="1" type="int"><value index="0" type="primitive">      4</value>
</attribute>
<attribute name="EVERYOTHER" nelem="1" type="int"><value index="0" type="primitive">      1</value>
</attribute>
<attribute name="BARLINE" nelem="1" type="object"><value class="SPD_UI_LINE_STYLE" index="0" type="object"><SPD_UI_LINE_STYLE>
<attribute name="NAME" nelem="1" type="string"><value index="0" type="primitive">Solid</value>
</attribute>
<attribute name="ID" nelem="1" type="int"><value index="0" type="primitive">      0</value>
</attribute>
<attribute name="SHOW" nelem="1" type="int"><value index="0" type="primitive">      0</value>
</attribute>
<attribute name="COLOR" nelem="3" type="int"><value index="0" type="primitive">      0</value>
<value index="1" type="primitive">      0</value>
<value index="2" type="primitive">      0</value>
</attribute>
<attribute name="THICKNESS" nelem="1" type="int"><value index="0" type="primitive">      1</value>
</attribute>
<attribute name="OPACITY" nelem="1" type="double"><value index="0" type="primitive"> 1.0000000000000E+000</value>
</attribute>
</SPD_UI_LINE_STYLE></value></attribute>
<attribute name="POSITIVEENDPT" nelem="1" type="string"><value index="0" type="primitive"></value>
</attribute>
<attribute name="NEGATIVEENDPT" nelem="1" type="string"><value index="0" type="primitive"></value>
</attribute>
<attribute name="POSITIVEENDREL" nelem="1" type="int"><value index="0" type="primitive">      0</value>
</attribute>
<attribute name="NEGATIVEENDREL" nelem="1" type="int"><value index="0" type="primitive">      0</value>
</attribute>
<attribute name="MARKSYMBOL" nelem="1" type="object"><value class="SPD_UI_LINE_STYLE" index="0" type="object"><SPD_UI_LINE_STYLE>
<attribute name="NAME" nelem="1" type="string"><value index="0" type="primitive">Solid</value>
</attribute>
<attribute name="ID" nelem="1" type="int"><value index="0" type="primitive">      0</value>
</attribute>
<attribute name="SHOW" nelem="1" type="int"><value index="0" type="primitive">      1</value>
</attribute>
<attribute name="COLOR" nelem="3" type="int"><value index="0" type="primitive">      0</value>
<value index="1" type="primitive">      0</value>
<value index="2" type="primitive">      0</value>
</attribute>
<attribute name="THICKNESS" nelem="1" type="int"><value index="0" type="primitive">      1</value>
</attribute>
<attribute name="OPACITY" nelem="1" type="double"><value index="0" type="primitive"> 1.0000000000000E+000</value>
</attribute>
</SPD_UI_LINE_STYLE></value></attribute>
</SPD_UI_LINE_SETTINGS></value>
<value class="SPD_UI_LINE_SETTINGS" index="5" type="object"><SPD_UI_LINE_SETTINGS>
<attribute name="DATAX" nelem="1" type="string"><value index="0" type="primitive">g13_maged_40keV_dtc_uncor_flux_time</value>
</attribute>
<attribute name="DATAY" nelem="1" type="string"><value index="0" type="primitive">g13_maged_40keV_dtc_uncor_flux_5</value>
</attribute>
<attribute name="LINESTYLE" nelem="1" type="object"><value class="SPD_UI_LINE_STYLE" index="0" type="object"><SPD_UI_LINE_STYLE>
<attribute name="NAME" nelem="1" type="string"><value index="0" type="primitive">Solid</value>
</attribute>
<attribute name="ID" nelem="1" type="int"><value index="0" type="primitive">      0</value>
</attribute>
<attribute name="SHOW" nelem="1" type="int"><value index="0" type="primitive">      1</value>
</attribute>
<attribute name="COLOR" nelem="3" type="int"><value index="0" type="primitive">    255</value>
<value index="1" type="primitive">      0</value>
<value index="2" type="primitive">    255</value>
</attribute>
<attribute name="THICKNESS" nelem="1" type="int"><value index="0" type="primitive">      1</value>
</attribute>
<attribute name="OPACITY" nelem="1" type="double"><value index="0" type="primitive"> 1.0000000000000E+000</value>
</attribute>
</SPD_UI_LINE_STYLE></value></attribute>
<attribute name="MIRRORLINE" nelem="1" type="int"><value index="0" type="primitive">      0</value>
</attribute>
<attribute name="DRAWBETWEENPTS" nelem="1" type="int"><value index="0" type="primitive">      0</value>
</attribute>
<attribute name="SEPARATEDBY" nelem="1" type="double"><value index="0" type="primitive"> 0.0000000000000E+000</value>
</attribute>
<attribute name="SEPARATEDUNITS" nelem="1" type="int"><value index="0" type="primitive">      0</value>
</attribute>
<attribute name="SYMBOL" nelem="1" type="object"><value class="SPD_UI_SYMBOL" index="0" type="object"><SPD_UI_SYMBOL>
<attribute name="NAME" nelem="1" type="string"><value index="0" type="primitive">Diamond</value>
</attribute>
<attribute name="ID" nelem="1" type="int"><value index="0" type="primitive">      4</value>
</attribute>
<attribute name="SHOW" nelem="1" type="int"><value index="0" type="primitive">      0</value>
</attribute>
<attribute name="COLOR" nelem="3" type="int"><value index="0" type="primitive">    255</value>
<value index="1" type="primitive">      0</value>
<value index="2" type="primitive">    255</value>
</attribute>
<attribute name="FILL" nelem="1" type="int"><value index="0" type="primitive">      0</value>
</attribute>
<attribute name="SIZE" nelem="1" type="int"><value index="0" type="primitive">     10</value>
</attribute>
</SPD_UI_SYMBOL></value></attribute>
<attribute name="PLOTPOINTS" nelem="1" type="int"><value index="0" type="primitive">      4</value>
</attribute>
<attribute name="EVERYOTHER" nelem="1" type="int"><value index="0" type="primitive">      1</value>
</attribute>
<attribute name="BARLINE" nelem="1" type="object"><value class="SPD_UI_LINE_STYLE" index="0" type="object"><SPD_UI_LINE_STYLE>
<attribute name="NAME" nelem="1" type="string"><value index="0" type="primitive">Solid</value>
</attribute>
<attribute name="ID" nelem="1" type="int"><value index="0" type="primitive">      0</value>
</attribute>
<attribute name="SHOW" nelem="1" type="int"><value index="0" type="primitive">      0</value>
</attribute>
<attribute name="COLOR" nelem="3" type="int"><value index="0" type="primitive">      0</value>
<value index="1" type="primitive">      0</value>
<value index="2" type="primitive">      0</value>
</attribute>
<attribute name="THICKNESS" nelem="1" type="int"><value index="0" type="primitive">      1</value>
</attribute>
<attribute name="OPACITY" nelem="1" type="double"><value index="0" type="primitive"> 1.0000000000000E+000</value>
</attribute>
</SPD_UI_LINE_STYLE></value></attribute>
<attribute name="POSITIVEENDPT" nelem="1" type="string"><value index="0" type="primitive"></value>
</attribute>
<attribute name="NEGATIVEENDPT" nelem="1" type="string"><value index="0" type="primitive"></value>
</attribute>
<attribute name="POSITIVEENDREL" nelem="1" type="int"><value index="0" type="primitive">      0</value>
</attribute>
<attribute name="NEGATIVEENDREL" nelem="1" type="int"><value index="0" type="primitive">      0</value>
</attribute>
<attribute name="MARKSYMBOL" nelem="1" type="object"><value class="SPD_UI_LINE_STYLE" index="0" type="object"><SPD_UI_LINE_STYLE>
<attribute name="NAME" nelem="1" type="string"><value index="0" type="primitive">Solid</value>
</attribute>
<attribute name="ID" nelem="1" type="int"><value index="0" type="primitive">      0</value>
</attribute>
<attribute name="SHOW" nelem="1" type="int"><value index="0" type="primitive">      1</value>
</attribute>
<attribute name="COLOR" nelem="3" type="int"><value index="0" type="primitive">      0</value>
<value index="1" type="primitive">      0</value>
<value index="2" type="primitive">      0</value>
</attribute>
<attribute name="THICKNESS" nelem="1" type="int"><value index="0" type="primitive">      1</value>
</attribute>
<attribute name="OPACITY" nelem="1" type="double"><value index="0" type="primitive"> 1.0000000000000E+000</value>
</attribute>
</SPD_UI_LINE_STYLE></value></attribute>
</SPD_UI_LINE_SETTINGS></value>
<value class="SPD_UI_LINE_SETTINGS" index="6" type="object"><SPD_UI_LINE_SETTINGS>
<attribute name="DATAX" nelem="1" type="string"><value index="0" type="primitive">g13_maged_40keV_dtc_uncor_flux_time</value>
</attribute>
<attribute name="DATAY" nelem="1" type="string"><value index="0" type="primitive">g13_maged_40keV_dtc_uncor_flux_6</value>
</attribute>
<attribute name="LINESTYLE" nelem="1" type="object"><value class="SPD_UI_LINE_STYLE" index="0" type="object"><SPD_UI_LINE_STYLE>
<attribute name="NAME" nelem="1" type="string"><value index="0" type="primitive">Solid</value>
</attribute>
<attribute name="ID" nelem="1" type="int"><value index="0" type="primitive">      0</value>
</attribute>
<attribute name="SHOW" nelem="1" type="int"><value index="0" type="primitive">      1</value>
</attribute>
<attribute name="COLOR" nelem="3" type="int"><value index="0" type="primitive">      0</value>
<value index="1" type="primitive">    255</value>
<value index="2" type="primitive">    255</value>
</attribute>
<attribute name="THICKNESS" nelem="1" type="int"><value index="0" type="primitive">      1</value>
</attribute>
<attribute name="OPACITY" nelem="1" type="double"><value index="0" type="primitive"> 1.0000000000000E+000</value>
</attribute>
</SPD_UI_LINE_STYLE></value></attribute>
<attribute name="MIRRORLINE" nelem="1" type="int"><value index="0" type="primitive">      0</value>
</attribute>
<attribute name="DRAWBETWEENPTS" nelem="1" type="int"><value index="0" type="primitive">      0</value>
</attribute>
<attribute name="SEPARATEDBY" nelem="1" type="double"><value index="0" type="primitive"> 0.0000000000000E+000</value>
</attribute>
<attribute name="SEPARATEDUNITS" nelem="1" type="int"><value index="0" type="primitive">      0</value>
</attribute>
<attribute name="SYMBOL" nelem="1" type="object"><value class="SPD_UI_SYMBOL" index="0" type="object"><SPD_UI_SYMBOL>
<attribute name="NAME" nelem="1" type="string"><value index="0" type="primitive">Diamond</value>
</attribute>
<attribute name="ID" nelem="1" type="int"><value index="0" type="primitive">      4</value>
</attribute>
<attribute name="SHOW" nelem="1" type="int"><value index="0" type="primitive">      0</value>
</attribute>
<attribute name="COLOR" nelem="3" type="int"><value index="0" type="primitive">      0</value>
<value index="1" type="primitive">    255</value>
<value index="2" type="primitive">    255</value>
</attribute>
<attribute name="FILL" nelem="1" type="int"><value index="0" type="primitive">      0</value>
</attribute>
<attribute name="SIZE" nelem="1" type="int"><value index="0" type="primitive">     10</value>
</attribute>
</SPD_UI_SYMBOL></value></attribute>
<attribute name="PLOTPOINTS" nelem="1" type="int"><value index="0" type="primitive">      4</value>
</attribute>
<attribute name="EVERYOTHER" nelem="1" type="int"><value index="0" type="primitive">      1</value>
</attribute>
<attribute name="BARLINE" nelem="1" type="object"><value class="SPD_UI_LINE_STYLE" index="0" type="object"><SPD_UI_LINE_STYLE>
<attribute name="NAME" nelem="1" type="string"><value index="0" type="primitive">Solid</value>
</attribute>
<attribute name="ID" nelem="1" type="int"><value index="0" type="primitive">      0</value>
</attribute>
<attribute name="SHOW" nelem="1" type="int"><value index="0" type="primitive">      0</value>
</attribute>
<attribute name="COLOR" nelem="3" type="int"><value index="0" type="primitive">      0</value>
<value index="1" type="primitive">      0</value>
<value index="2" type="primitive">      0</value>
</attribute>
<attribute name="THICKNESS" nelem="1" type="int"><value index="0" type="primitive">      1</value>
</attribute>
<attribute name="OPACITY" nelem="1" type="double"><value index="0" type="primitive"> 1.0000000000000E+000</value>
</attribute>
</SPD_UI_LINE_STYLE></value></attribute>
<attribute name="POSITIVEENDPT" nelem="1" type="string"><value index="0" type="primitive"></value>
</attribute>
<attribute name="NEGATIVEENDPT" nelem="1" type="string"><value index="0" type="primitive"></value>
</attribute>
<attribute name="POSITIVEENDREL" nelem="1" type="int"><value index="0" type="primitive">      0</value>
</attribute>
<attribute name="NEGATIVEENDREL" nelem="1" type="int"><value index="0" type="primitive">      0</value>
</attribute>
<attribute name="MARKSYMBOL" nelem="1" type="object"><value class="SPD_UI_LINE_STYLE" index="0" type="object"><SPD_UI_LINE_STYLE>
<attribute name="NAME" nelem="1" type="string"><value index="0" type="primitive">Solid</value>
</attribute>
<attribute name="ID" nelem="1" type="int"><value index="0" type="primitive">      0</value>
</attribute>
<attribute name="SHOW" nelem="1" type="int"><value index="0" type="primitive">      1</value>
</attribute>
<attribute name="COLOR" nelem="3" type="int"><value index="0" type="primitive">      0</value>
<value index="1" type="primitive">      0</value>
<value index="2" type="primitive">      0</value>
</attribute>
<attribute name="THICKNESS" nelem="1" type="int"><value index="0" type="primitive">      1</value>
</attribute>
<attribute name="OPACITY" nelem="1" type="double"><value index="0" type="primitive"> 1.0000000000000E+000</value>
</attribute>
</SPD_UI_LINE_STYLE></value></attribute>
</SPD_UI_LINE_SETTINGS></value>
<value class="SPD_UI_LINE_SETTINGS" index="7" type="object"><SPD_UI_LINE_SETTINGS>
<attribute name="DATAX" nelem="1" type="string"><value index="0" type="primitive">g13_maged_40keV_dtc_uncor_flux_time</value>
</attribute>
<attribute name="DATAY" nelem="1" type="string"><value index="0" type="primitive">g13_maged_40keV_dtc_uncor_flux_7</value>
</attribute>
<attribute name="LINESTYLE" nelem="1" type="object"><value class="SPD_UI_LINE_STYLE" index="0" type="object"><SPD_UI_LINE_STYLE>
<attribute name="NAME" nelem="1" type="string"><value index="0" type="primitive">Solid</value>
</attribute>
<attribute name="ID" nelem="1" type="int"><value index="0" type="primitive">      0</value>
</attribute>
<attribute name="SHOW" nelem="1" type="int"><value index="0" type="primitive">      1</value>
</attribute>
<attribute name="COLOR" nelem="3" type="int"><value index="0" type="primitive">      0</value>
<value index="1" type="primitive">    127</value>
<value index="2" type="primitive">    127</value>
</attribute>
<attribute name="THICKNESS" nelem="1" type="int"><value index="0" type="primitive">      1</value>
</attribute>
<attribute name="OPACITY" nelem="1" type="double"><value index="0" type="primitive"> 1.0000000000000E+000</value>
</attribute>
</SPD_UI_LINE_STYLE></value></attribute>
<attribute name="MIRRORLINE" nelem="1" type="int"><value index="0" type="primitive">      0</value>
</attribute>
<attribute name="DRAWBETWEENPTS" nelem="1" type="int"><value index="0" type="primitive">      0</value>
</attribute>
<attribute name="SEPARATEDBY" nelem="1" type="double"><value index="0" type="primitive"> 0.0000000000000E+000</value>
</attribute>
<attribute name="SEPARATEDUNITS" nelem="1" type="int"><value index="0" type="primitive">      0</value>
</attribute>
<attribute name="SYMBOL" nelem="1" type="object"><value class="SPD_UI_SYMBOL" index="0" type="object"><SPD_UI_SYMBOL>
<attribute name="NAME" nelem="1" type="string"><value index="0" type="primitive">Diamond</value>
</attribute>
<attribute name="ID" nelem="1" type="int"><value index="0" type="primitive">      4</value>
</attribute>
<attribute name="SHOW" nelem="1" type="int"><value index="0" type="primitive">      0</value>
</attribute>
<attribute name="COLOR" nelem="3" type="int"><value index="0" type="primitive">      0</value>
<value index="1" type="primitive">    127</value>
<value index="2" type="primitive">    127</value>
</attribute>
<attribute name="FILL" nelem="1" type="int"><value index="0" type="primitive">      0</value>
</attribute>
<attribute name="SIZE" nelem="1" type="int"><value index="0" type="primitive">     10</value>
</attribute>
</SPD_UI_SYMBOL></value></attribute>
<attribute name="PLOTPOINTS" nelem="1" type="int"><value index="0" type="primitive">      4</value>
</attribute>
<attribute name="EVERYOTHER" nelem="1" type="int"><value index="0" type="primitive">      1</value>
</attribute>
<attribute name="BARLINE" nelem="1" type="object"><value class="SPD_UI_LINE_STYLE" index="0" type="object"><SPD_UI_LINE_STYLE>
<attribute name="NAME" nelem="1" type="string"><value index="0" type="primitive">Solid</value>
</attribute>
<attribute name="ID" nelem="1" type="int"><value index="0" type="primitive">      0</value>
</attribute>
<attribute name="SHOW" nelem="1" type="int"><value index="0" type="primitive">      0</value>
</attribute>
<attribute name="COLOR" nelem="3" type="int"><value index="0" type="primitive">      0</value>
<value index="1" type="primitive">      0</value>
<value index="2" type="primitive">      0</value>
</attribute>
<attribute name="THICKNESS" nelem="1" type="int"><value index="0" type="primitive">      1</value>
</attribute>
<attribute name="OPACITY" nelem="1" type="double"><value index="0" type="primitive"> 1.0000000000000E+000</value>
</attribute>
</SPD_UI_LINE_STYLE></value></attribute>
<attribute name="POSITIVEENDPT" nelem="1" type="string"><value index="0" type="primitive"></value>
</attribute>
<attribute name="NEGATIVEENDPT" nelem="1" type="string"><value index="0" type="primitive"></value>
</attribute>
<attribute name="POSITIVEENDREL" nelem="1" type="int"><value index="0" type="primitive">      0</value>
</attribute>
<attribute name="NEGATIVEENDREL" nelem="1" type="int"><value index="0" type="primitive">      0</value>
</attribute>
<attribute name="MARKSYMBOL" nelem="1" type="object"><value class="SPD_UI_LINE_STYLE" index="0" type="object"><SPD_UI_LINE_STYLE>
<attribute name="NAME" nelem="1" type="string"><value index="0" type="primitive">Solid</value>
</attribute>
<attribute name="ID" nelem="1" type="int"><value index="0" type="primitive">      0</value>
</attribute>
<attribute name="SHOW" nelem="1" type="int"><value index="0" type="primitive">      1</value>
</attribute>
<attribute name="COLOR" nelem="3" type="int"><value index="0" type="primitive">      0</value>
<value index="1" type="primitive">      0</value>
<value index="2" type="primitive">      0</value>
</attribute>
<attribute name="THICKNESS" nelem="1" type="int"><value index="0" type="primitive">      1</value>
</attribute>
<attribute name="OPACITY" nelem="1" type="double"><value index="0" type="primitive"> 1.0000000000000E+000</value>
</attribute>
</SPD_UI_LINE_STYLE></value></attribute>
</SPD_UI_LINE_SETTINGS></value>
<value class="SPD_UI_LINE_SETTINGS" index="8" type="object"><SPD_UI_LINE_SETTINGS>
<attribute name="DATAX" nelem="1" type="string"><value index="0" type="primitive">g13_maged_40keV_dtc_uncor_flux_time</value>
</attribute>
<attribute name="DATAY" nelem="1" type="string"><value index="0" type="primitive">g13_maged_40keV_dtc_uncor_flux_8</value>
</attribute>
<attribute name="LINESTYLE" nelem="1" type="object"><value class="SPD_UI_LINE_STYLE" index="0" type="object"><SPD_UI_LINE_STYLE>
<attribute name="NAME" nelem="1" type="string"><value index="0" type="primitive">Solid</value>
</attribute>
<attribute name="ID" nelem="1" type="int"><value index="0" type="primitive">      0</value>
</attribute>
<attribute name="SHOW" nelem="1" type="int"><value index="0" type="primitive">      1</value>
</attribute>
<attribute name="COLOR" nelem="3" type="int"><value index="0" type="primitive">    127</value>
<value index="1" type="primitive">    127</value>
<value index="2" type="primitive">      0</value>
</attribute>
<attribute name="THICKNESS" nelem="1" type="int"><value index="0" type="primitive">      1</value>
</attribute>
<attribute name="OPACITY" nelem="1" type="double"><value index="0" type="primitive"> 1.0000000000000E+000</value>
</attribute>
</SPD_UI_LINE_STYLE></value></attribute>
<attribute name="MIRRORLINE" nelem="1" type="int"><value index="0" type="primitive">      0</value>
</attribute>
<attribute name="DRAWBETWEENPTS" nelem="1" type="int"><value index="0" type="primitive">      0</value>
</attribute>
<attribute name="SEPARATEDBY" nelem="1" type="double"><value index="0" type="primitive"> 0.0000000000000E+000</value>
</attribute>
<attribute name="SEPARATEDUNITS" nelem="1" type="int"><value index="0" type="primitive">      0</value>
</attribute>
<attribute name="SYMBOL" nelem="1" type="object"><value class="SPD_UI_SYMBOL" index="0" type="object"><SPD_UI_SYMBOL>
<attribute name="NAME" nelem="1" type="string"><value index="0" type="primitive">Diamond</value>
</attribute>
<attribute name="ID" nelem="1" type="int"><value index="0" type="primitive">      4</value>
</attribute>
<attribute name="SHOW" nelem="1" type="int"><value index="0" type="primitive">      0</value>
</attribute>
<attribute name="COLOR" nelem="3" type="int"><value index="0" type="primitive">    127</value>
<value index="1" type="primitive">    127</value>
<value index="2" type="primitive">      0</value>
</attribute>
<attribute name="FILL" nelem="1" type="int"><value index="0" type="primitive">      0</value>
</attribute>
<attribute name="SIZE" nelem="1" type="int"><value index="0" type="primitive">     10</value>
</attribute>
</SPD_UI_SYMBOL></value></attribute>
<attribute name="PLOTPOINTS" nelem="1" type="int"><value index="0" type="primitive">      4</value>
</attribute>
<attribute name="EVERYOTHER" nelem="1" type="int"><value index="0" type="primitive">      1</value>
</attribute>
<attribute name="BARLINE" nelem="1" type="object"><value class="SPD_UI_LINE_STYLE" index="0" type="object"><SPD_UI_LINE_STYLE>
<attribute name="NAME" nelem="1" type="string"><value index="0" type="primitive">Solid</value>
</attribute>
<attribute name="ID" nelem="1" type="int"><value index="0" type="primitive">      0</value>
</attribute>
<attribute name="SHOW" nelem="1" type="int"><value index="0" type="primitive">      0</value>
</attribute>
<attribute name="COLOR" nelem="3" type="int"><value index="0" type="primitive">      0</value>
<value index="1" type="primitive">      0</value>
<value index="2" type="primitive">      0</value>
</attribute>
<attribute name="THICKNESS" nelem="1" type="int"><value index="0" type="primitive">      1</value>
</attribute>
<attribute name="OPACITY" nelem="1" type="double"><value index="0" type="primitive"> 1.0000000000000E+000</value>
</attribute>
</SPD_UI_LINE_STYLE></value></attribute>
<attribute name="POSITIVEENDPT" nelem="1" type="string"><value index="0" type="primitive"></value>
</attribute>
<attribute name="NEGATIVEENDPT" nelem="1" type="string"><value index="0" type="primitive"></value>
</attribute>
<attribute name="POSITIVEENDREL" nelem="1" type="int"><value index="0" type="primitive">      0</value>
</attribute>
<attribute name="NEGATIVEENDREL" nelem="1" type="int"><value index="0" type="primitive">      0</value>
</attribute>
<attribute name="MARKSYMBOL" nelem="1" type="object"><value class="SPD_UI_LINE_STYLE" index="0" type="object"><SPD_UI_LINE_STYLE>
<attribute name="NAME" nelem="1" type="string"><value index="0" type="primitive">Solid</value>
</attribute>
<attribute name="ID" nelem="1" type="int"><value index="0" type="primitive">      0</value>
</attribute>
<attribute name="SHOW" nelem="1" type="int"><value index="0" type="primitive">      1</value>
</attribute>
<attribute name="COLOR" nelem="3" type="int"><value index="0" type="primitive">      0</value>
<value index="1" type="primitive">      0</value>
<value index="2" type="primitive">      0</value>
</attribute>
<attribute name="THICKNESS" nelem="1" type="int"><value index="0" type="primitive">      1</value>
</attribute>
<attribute name="OPACITY" nelem="1" type="double"><value index="0" type="primitive"> 1.0000000000000E+000</value>
</attribute>
</SPD_UI_LINE_STYLE></value></attribute>
</SPD_UI_LINE_SETTINGS></value>
</value></attribute>
<attribute name="TRACEFILLSETTINGS" nelem="1" type="object"><value class="IDL_CONTAINER" container_count="0" index="0" type="object"/></attribute>
<attribute name="XAXIS" nelem="1" type="object"><value class="SPD_UI_AXIS_SETTINGS" index="0" type="object"><SPD_UI_AXIS_SETTINGS>
<attribute name="RANGEOPTION" nelem="1" type="int"><value index="0" type="primitive">      0</value>
</attribute>
<attribute name="TOUCHEDRANGEOPTION" nelem="1" type="byte"><value index="0" type="primitive">      0</value>
</attribute>
<attribute name="SCALING" nelem="1" type="int"><value index="0" type="primitive">      0</value>
</attribute>
<attribute name="TOUCHEDSCALING" nelem="1" type="byte"><value index="0" type="primitive">      0</value>
</attribute>
<attribute name="EQUALXYSCALING" nelem="1" type="byte"><value index="0" type="primitive">      0</value>
</attribute>
<attribute name="ISTIMEAXIS" nelem="1" type="int"><value index="0" type="primitive">      1</value>
</attribute>
<attribute name="TOUCHEDISTIMEAXIS" nelem="1" type="byte"><value index="0" type="primitive">      0</value>
</attribute>
<attribute name="RANGEMARGIN" nelem="1" type="double"><value index="0" type="primitive"> 0.0000000000000E+000</value>
</attribute>
<attribute name="TOUCHEDRANGEMARGIN" nelem="1" type="byte"><value index="0" type="primitive">      0</value>
</attribute>
<attribute name="BOUNDSCALING" nelem="1" type="byte"><value index="0" type="primitive">      0</value>
</attribute>
<attribute name="BOUNDFLOATING" nelem="1" type="byte"><value index="0" type="primitive">      0</value>
</attribute>
<attribute name="MINFLOATRANGE" nelem="1" type="double"><value index="0" type="primitive"> 0.0000000000000E+000</value>
</attribute>
<attribute name="MAXFLOATRANGE" nelem="1" type="double"><value index="0" type="primitive"> 0.0000000000000E+000</value>
</attribute>
<attribute name="MINBOUNDRANGE" nelem="1" type="double"><value index="0" type="primitive"> 0.0000000000000E+000</value>
</attribute>
<attribute name="TOUCHEDMINBOUNDRANGE" nelem="1" type="byte"><value index="0" type="primitive">      0</value>
</attribute>
<attribute name="MAXBOUNDRANGE" nelem="1" type="double"><value index="0" type="primitive"> 0.0000000000000E+000</value>
</attribute>
<attribute name="TOUCHEDMAXBOUNDRANGE" nelem="1" type="byte"><value index="0" type="primitive">      0</value>
</attribute>
<attribute name="MINFIXEDRANGE" nelem="1" type="double"><value index="0" type="primitive"> 1.5019776004070E+009</value>
</attribute>
<attribute name="TOUCHEDMINFIXEDRANGE" nelem="1" type="byte"><value index="0" type="primitive">      0</value>
</attribute>
<attribute name="MAXFIXEDRANGE" nelem="1" type="double"><value index="0" type="primitive"> 1.5020639983430E+009</value>
</attribute>
<attribute name="TOUCHEDMAXFIXEDRANGE" nelem="1" type="byte"><value index="0" type="primitive">      0</value>
</attribute>
<attribute name="FLOATINGSPAN" nelem="1" type="double"><value index="0" type="primitive"> 2.0000000000000E+001</value>
</attribute>
<attribute name="FLOATINGCENTER" nelem="1" type="int"><value index="0" type="primitive">      0</value>
</attribute>
<attribute name="MAJORTICKEVERY" nelem="1" type="double"><value index="0" type="primitive"> 1.0000000000000E+000</value>
</attribute>
<attribute name="MINORTICKEVERY" nelem="1" type="double"><value index="0" type="primitive"> 1.0000000000000E+000</value>
</attribute>
<attribute name="MAJORTICKUNITS" nelem="1" type="int"><value index="0" type="primitive">      2</value>
</attribute>
<attribute name="MINORTICKUNITS" nelem="1" type="int"><value index="0" type="primitive">      2</value>
</attribute>
<attribute name="MAJORTICKAUTO" nelem="1" type="int"><value index="0" type="primitive">      1</value>
</attribute>
<attribute name="MINORTICKAUTO" nelem="1" type="int"><value index="0" type="primitive">      1</value>
</attribute>
<attribute name="FIRSTTICKAUTO" nelem="1" type="int"><value index="0" type="primitive">      1</value>
</attribute>
<attribute name="NUMMAJORTICKS" nelem="1" type="long64"><value index="0" type="primitive">                     5</value>
</attribute>
<attribute name="NUMMINORTICKS" nelem="1" type="long64"><value index="0" type="primitive">                     5</value>
</attribute>
<attribute name="FIRSTTICKAT" nelem="1" type="double"><value index="0" type="primitive"> 0.0000000000000E+000</value>
</attribute>
<attribute name="FIRSTTICKUNITS" nelem="1" type="int"><value index="0" type="primitive">      0</value>
</attribute>
<attribute name="TICKSTYLE" nelem="1" type="int"><value index="0" type="primitive">      0</value>
</attribute>
<attribute name="BOTTOMPLACEMENT" nelem="1" type="int"><value index="0" type="primitive">      1</value>
</attribute>
<attribute name="TOPPLACEMENT" nelem="1" type="int"><value index="0" type="primitive">      1</value>
</attribute>
<attribute name="MAJORLENGTH" nelem="1" type="long64"><value index="0" type="primitive">                     7</value>
</attribute>
<attribute name="MINORLENGTH" nelem="1" type="long64"><value index="0" type="primitive">                     3</value>
</attribute>
<attribute name="LOGMINORTICKTYPE" nelem="1" type="long"><value index="0" type="primitive">           1</value>
</attribute>
<attribute name="LINEATZERO" nelem="1" type="int"><value index="0" type="primitive">      0</value>
</attribute>
<attribute name="TOUCHEDLINEATZERO" nelem="1" type="byte"><value index="0" type="primitive">      0</value>
</attribute>
<attribute name="SHOWDATE" nelem="1" type="int"><value index="0" type="primitive">      1</value>
</attribute>
<attribute name="DATESTRING1" nelem="1" type="string"><value index="0" type="primitive">%date</value>
</attribute>
<attribute name="DATESTRING2" nelem="1" type="string"><value index="0" type="primitive">%time</value>
</attribute>
<attribute name="DATEFORMAT1" nelem="1" type="int"><value index="0" type="primitive">      0</value>
</attribute>
<attribute name="DATEFORMAT2" nelem="1" type="int"><value index="0" type="primitive">      0</value>
</attribute>
<attribute name="ANNOTATEAXIS" nelem="1" type="int"><value index="0" type="primitive">      1</value>
</attribute>
<attribute name="PLACEANNOTATION" nelem="1" type="int"><value index="0" type="primitive">      0</value>
</attribute>
<attribute name="ANNOTATEMAJORTICKS" nelem="1" type="int"><value index="0" type="primitive">      1</value>
</attribute>
<attribute name="ANNOTATEEVERY" nelem="1" type="double"><value index="0" type="primitive"> 1.0000000000000E+000</value>
</attribute>
<attribute name="ANNOTATEUNITS" nelem="1" type="int"><value index="0" type="primitive">      2</value>
</attribute>
<attribute name="FIRSTANNOTATION" nelem="1" type="double"><value index="0" type="primitive"> 0.0000000000000E+000</value>
</attribute>
<attribute name="FIRSTANNOTATEUNITS" nelem="1" type="int"><value index="0" type="primitive">      0</value>
</attribute>
<attribute name="ANNOTATERANGEMIN" nelem="1" type="int"><value index="0" type="primitive">      0</value>
</attribute>
<attribute name="ANNOTATERANGEMAX" nelem="1" type="int"><value index="0" type="primitive">      0</value>
</attribute>
<attribute name="TOUCHEDANNOTATERANGEMAX" nelem="1" type="byte"><value index="0" type="primitive">      0</value>
</attribute>
<attribute name="ANNOTATESTYLE" nelem="1" type="int"><value index="0" type="primitive">      5</value>
</attribute>
<attribute name="ANNOTATEORIENTATION" nelem="1" type="int"><value index="0" type="primitive">      0</value>
</attribute>
<attribute name="ANNOTATETEXTOBJECT" nelem="1" type="object"><value class="SPD_UI_TEXT" index="0" type="object"><SPD_UI_TEXT>
<attribute name="VALUE" nelem="1" type="string"><value index="0" type="primitive"></value>
</attribute>
<attribute name="FONT" nelem="1" type="int"><value index="0" type="primitive">      2</value>
</attribute>
<attribute name="FORMAT" nelem="1" type="int"><value index="0" type="primitive">      3</value>
</attribute>
<attribute name="COLOR" nelem="3" type="int"><value index="0" type="primitive">      0</value>
<value index="1" type="primitive">      0</value>
<value index="2" type="primitive">      0</value>
</attribute>
<attribute name="SIZE" nelem="1" type="int"><value index="0" type="primitive">     11</value>
</attribute>
<attribute name="THICKNESS" nelem="1" type="int"><value index="0" type="primitive">      1</value>
</attribute>
<attribute name="SHOW" nelem="1" type="int"><value index="0" type="primitive">      1</value>
</attribute>
</SPD_UI_TEXT></value></attribute>
<attribute name="ANNOTATEEXPONENT" nelem="1" type="int"><value index="0" type="primitive">      0</value>
</attribute>
<attribute name="MAJORGRID" nelem="1" type="object"><value class="NULLOBJ" index="0" type="object"/></attribute>
<attribute name="MINORGRID" nelem="1" type="object"><value class="NULLOBJ" index="0" type="object"/></attribute>
<attribute name="ORIENTATION" nelem="1" type="int"><value index="0" type="primitive">      0</value>
</attribute>
<attribute name="MARGIN" nelem="1" type="long"><value index="0" type="primitive">          15</value>
</attribute>
<attribute name="SHOWLABELS" nelem="1" type="byte"><value index="0" type="primitive">      1</value>
</attribute>
<attribute name="LABELS" nelem="1" type="object"><value class="IDL_CONTAINER" contained_type="SPD_UI_TEXT SPD_UI_TEXT SPD_UI_TEXT SPD_UI_TEXT SPD_UI_TEXT SPD_UI_TEXT SPD_UI_TEXT SPD_UI_TEXT SPD_UI_TEXT" container_count="9" index="0" type="object"><value class="SPD_UI_TEXT" index="0" type="object"><SPD_UI_TEXT>
<attribute name="VALUE" nelem="1" type="string"><value index="0" type="primitive"></value>
</attribute>
<attribute name="FONT" nelem="1" type="int"><value index="0" type="primitive">      2</value>
</attribute>
<attribute name="FORMAT" nelem="1" type="int"><value index="0" type="primitive">      3</value>
</attribute>
<attribute name="COLOR" nelem="3" type="int"><value index="0" type="primitive">      0</value>
<value index="1" type="primitive">      0</value>
<value index="2" type="primitive">      0</value>
</attribute>
<attribute name="SIZE" nelem="1" type="int"><value index="0" type="primitive">     11</value>
</attribute>
<attribute name="THICKNESS" nelem="1" type="int"><value index="0" type="primitive">      1</value>
</attribute>
<attribute name="SHOW" nelem="1" type="int"><value index="0" type="primitive">      0</value>
</attribute>
</SPD_UI_TEXT></value>
<value class="SPD_UI_TEXT" index="1" type="object"><SPD_UI_TEXT>
<attribute name="VALUE" nelem="1" type="string"><value index="0" type="primitive"></value>
</attribute>
<attribute name="FONT" nelem="1" type="int"><value index="0" type="primitive">      2</value>
</attribute>
<attribute name="FORMAT" nelem="1" type="int"><value index="0" type="primitive">      3</value>
</attribute>
<attribute name="COLOR" nelem="3" type="int"><value index="0" type="primitive">      0</value>
<value index="1" type="primitive">      0</value>
<value index="2" type="primitive">      0</value>
</attribute>
<attribute name="SIZE" nelem="1" type="int"><value index="0" type="primitive">     11</value>
</attribute>
<attribute name="THICKNESS" nelem="1" type="int"><value index="0" type="primitive">      1</value>
</attribute>
<attribute name="SHOW" nelem="1" type="int"><value index="0" type="primitive">      0</value>
</attribute>
</SPD_UI_TEXT></value>
<value class="SPD_UI_TEXT" index="2" type="object"><SPD_UI_TEXT>
<attribute name="VALUE" nelem="1" type="string"><value index="0" type="primitive"></value>
</attribute>
<attribute name="FONT" nelem="1" type="int"><value index="0" type="primitive">      2</value>
</attribute>
<attribute name="FORMAT" nelem="1" type="int"><value index="0" type="primitive">      3</value>
</attribute>
<attribute name="COLOR" nelem="3" type="int"><value index="0" type="primitive">      0</value>
<value index="1" type="primitive">      0</value>
<value index="2" type="primitive">      0</value>
</attribute>
<attribute name="SIZE" nelem="1" type="int"><value index="0" type="primitive">     11</value>
</attribute>
<attribute name="THICKNESS" nelem="1" type="int"><value index="0" type="primitive">      1</value>
</attribute>
<attribute name="SHOW" nelem="1" type="int"><value index="0" type="primitive">      0</value>
</attribute>
</SPD_UI_TEXT></value>
<value class="SPD_UI_TEXT" index="3" type="object"><SPD_UI_TEXT>
<attribute name="VALUE" nelem="1" type="string"><value index="0" type="primitive"></value>
</attribute>
<attribute name="FONT" nelem="1" type="int"><value index="0" type="primitive">      2</value>
</attribute>
<attribute name="FORMAT" nelem="1" type="int"><value index="0" type="primitive">      3</value>
</attribute>
<attribute name="COLOR" nelem="3" type="int"><value index="0" type="primitive">      0</value>
<value index="1" type="primitive">      0</value>
<value index="2" type="primitive">      0</value>
</attribute>
<attribute name="SIZE" nelem="1" type="int"><value index="0" type="primitive">     11</value>
</attribute>
<attribute name="THICKNESS" nelem="1" type="int"><value index="0" type="primitive">      1</value>
</attribute>
<attribute name="SHOW" nelem="1" type="int"><value index="0" type="primitive">      0</value>
</attribute>
</SPD_UI_TEXT></value>
<value class="SPD_UI_TEXT" index="4" type="object"><SPD_UI_TEXT>
<attribute name="VALUE" nelem="1" type="string"><value index="0" type="primitive"></value>
</attribute>
<attribute name="FONT" nelem="1" type="int"><value index="0" type="primitive">      2</value>
</attribute>
<attribute name="FORMAT" nelem="1" type="int"><value index="0" type="primitive">      3</value>
</attribute>
<attribute name="COLOR" nelem="3" type="int"><value index="0" type="primitive">      0</value>
<value index="1" type="primitive">      0</value>
<value index="2" type="primitive">      0</value>
</attribute>
<attribute name="SIZE" nelem="1" type="int"><value index="0" type="primitive">     11</value>
</attribute>
<attribute name="THICKNESS" nelem="1" type="int"><value index="0" type="primitive">      1</value>
</attribute>
<attribute name="SHOW" nelem="1" type="int"><value index="0" type="primitive">      0</value>
</attribute>
</SPD_UI_TEXT></value>
<value class="SPD_UI_TEXT" index="5" type="object"><SPD_UI_TEXT>
<attribute name="VALUE" nelem="1" type="string"><value index="0" type="primitive"></value>
</attribute>
<attribute name="FONT" nelem="1" type="int"><value index="0" type="primitive">      2</value>
</attribute>
<attribute name="FORMAT" nelem="1" type="int"><value index="0" type="primitive">      3</value>
</attribute>
<attribute name="COLOR" nelem="3" type="int"><value index="0" type="primitive">      0</value>
<value index="1" type="primitive">      0</value>
<value index="2" type="primitive">      0</value>
</attribute>
<attribute name="SIZE" nelem="1" type="int"><value index="0" type="primitive">     11</value>
</attribute>
<attribute name="THICKNESS" nelem="1" type="int"><value index="0" type="primitive">      1</value>
</attribute>
<attribute name="SHOW" nelem="1" type="int"><value index="0" type="primitive">      0</value>
</attribute>
</SPD_UI_TEXT></value>
<value class="SPD_UI_TEXT" index="6" type="object"><SPD_UI_TEXT>
<attribute name="VALUE" nelem="1" type="string"><value index="0" type="primitive"></value>
</attribute>
<attribute name="FONT" nelem="1" type="int"><value index="0" type="primitive">      2</value>
</attribute>
<attribute name="FORMAT" nelem="1" type="int"><value index="0" type="primitive">      3</value>
</attribute>
<attribute name="COLOR" nelem="3" type="int"><value index="0" type="primitive">      0</value>
<value index="1" type="primitive">      0</value>
<value index="2" type="primitive">      0</value>
</attribute>
<attribute name="SIZE" nelem="1" type="int"><value index="0" type="primitive">     11</value>
</attribute>
<attribute name="THICKNESS" nelem="1" type="int"><value index="0" type="primitive">      1</value>
</attribute>
<attribute name="SHOW" nelem="1" type="int"><value index="0" type="primitive">      0</value>
</attribute>
</SPD_UI_TEXT></value>
<value class="SPD_UI_TEXT" index="7" type="object"><SPD_UI_TEXT>
<attribute name="VALUE" nelem="1" type="string"><value index="0" type="primitive"></value>
</attribute>
<attribute name="FONT" nelem="1" type="int"><value index="0" type="primitive">      2</value>
</attribute>
<attribute name="FORMAT" nelem="1" type="int"><value index="0" type="primitive">      3</value>
</attribute>
<attribute name="COLOR" nelem="3" type="int"><value index="0" type="primitive">      0</value>
<value index="1" type="primitive">      0</value>
<value index="2" type="primitive">      0</value>
</attribute>
<attribute name="SIZE" nelem="1" type="int"><value index="0" type="primitive">     11</value>
</attribute>
<attribute name="THICKNESS" nelem="1" type="int"><value index="0" type="primitive">      1</value>
</attribute>
<attribute name="SHOW" nelem="1" type="int"><value index="0" type="primitive">      0</value>
</attribute>
</SPD_UI_TEXT></value>
<value class="SPD_UI_TEXT" index="8" type="object"><SPD_UI_TEXT>
<attribute name="VALUE" nelem="1" type="string"><value index="0" type="primitive"></value>
</attribute>
<attribute name="FONT" nelem="1" type="int"><value index="0" type="primitive">      2</value>
</attribute>
<attribute name="FORMAT" nelem="1" type="int"><value index="0" type="primitive">      3</value>
</attribute>
<attribute name="COLOR" nelem="3" type="int"><value index="0" type="primitive">      0</value>
<value index="1" type="primitive">      0</value>
<value index="2" type="primitive">      0</value>
</attribute>
<attribute name="SIZE" nelem="1" type="int"><value index="0" type="primitive">     11</value>
</attribute>
<attribute name="THICKNESS" nelem="1" type="int"><value index="0" type="primitive">      1</value>
</attribute>
<attribute name="SHOW" nelem="1" type="int"><value index="0" type="primitive">      0</value>
</attribute>
</SPD_UI_TEXT></value>
</value></attribute>
<attribute name="STACKLABELS" nelem="1" type="int"><value index="0" type="primitive">      0</value>
</attribute>
<attribute name="LAZYLABELS" nelem="1" type="int"><value index="0" type="primitive">      1</value>
</attribute>
<attribute name="BLACKLABELS" nelem="1" type="int"><value index="0" type="primitive">      0</value>
</attribute>
<attribute name="AUTOTICKS" nelem="1" type="int"><value index="0" type="primitive">      1</value>
</attribute>
<attribute name="TITLEOBJ" nelem="1" type="object"><value class="SPD_UI_TEXT" index="0" type="object"><SPD_UI_TEXT>
<attribute name="VALUE" nelem="1" type="string"><value index="0" type="primitive"></value>
</attribute>
<attribute name="FONT" nelem="1" type="int"><value index="0" type="primitive">      2</value>
</attribute>
<attribute name="FORMAT" nelem="1" type="int"><value index="0" type="primitive">      3</value>
</attribute>
<attribute name="COLOR" nelem="3" type="int"><value index="0" type="primitive">      0</value>
<value index="1" type="primitive">      0</value>
<value index="2" type="primitive">      0</value>
</attribute>
<attribute name="SIZE" nelem="1" type="int"><value index="0" type="primitive">     11</value>
</attribute>
<attribute name="THICKNESS" nelem="1" type="int"><value index="0" type="primitive">      1</value>
</attribute>
<attribute name="SHOW" nelem="1" type="int"><value index="0" type="primitive">      1</value>
</attribute>
</SPD_UI_TEXT></value></attribute>
<attribute name="SUBTITLEOBJ" nelem="1" type="object"><value class="SPD_UI_TEXT" index="0" type="object"><SPD_UI_TEXT>
<attribute name="VALUE" nelem="1" type="string"><value index="0" type="primitive"></value>
</attribute>
<attribute name="FONT" nelem="1" type="int"><value index="0" type="primitive">      2</value>
</attribute>
<attribute name="FORMAT" nelem="1" type="int"><value index="0" type="primitive">      3</value>
</attribute>
<attribute name="COLOR" nelem="3" type="int"><value index="0" type="primitive">      0</value>
<value index="1" type="primitive">      0</value>
<value index="2" type="primitive">      0</value>
</attribute>
<attribute name="SIZE" nelem="1" type="int"><value index="0" type="primitive">     10</value>
</attribute>
<attribute name="THICKNESS" nelem="1" type="int"><value index="0" type="primitive">      1</value>
</attribute>
<attribute name="SHOW" nelem="1" type="int"><value index="0" type="primitive">      1</value>
</attribute>
</SPD_UI_TEXT></value></attribute>
<attribute name="PLACELABEL" nelem="1" type="int"><value index="0" type="primitive">      0</value>
</attribute>
<attribute name="PLACETITLE" nelem="1" type="int"><value index="0" type="primitive">      0</value>
</attribute>
<attribute name="TITLEORIENTATION" nelem="1" type="int"><value index="0" type="primitive">      0</value>
</attribute>
<attribute name="TITLEMARGIN" nelem="1" type="int"><value index="0" type="primitive">     15</value>
</attribute>
<attribute name="SHOWTITLE" nelem="1" type="byte"><value index="0" type="primitive">      1</value>
</attribute>
<attribute name="LAZYTITLES" nelem="1" type="int"><value index="0" type="primitive">      1</value>
</attribute>
</SPD_UI_AXIS_SETTINGS></value></attribute>
<attribute name="YAXIS" nelem="1" type="object"><value class="SPD_UI_AXIS_SETTINGS" index="0" type="object"><SPD_UI_AXIS_SETTINGS>
<attribute name="RANGEOPTION" nelem="1" type="int"><value index="0" type="primitive">      0</value>
</attribute>
<attribute name="TOUCHEDRANGEOPTION" nelem="1" type="byte"><value index="0" type="primitive">      0</value>
</attribute>
<attribute name="SCALING" nelem="1" type="int"><value index="0" type="primitive">      1</value>
</attribute>
<attribute name="TOUCHEDSCALING" nelem="1" type="byte"><value index="0" type="primitive">      0</value>
</attribute>
<attribute name="EQUALXYSCALING" nelem="1" type="byte"><value index="0" type="primitive">      0</value>
</attribute>
<attribute name="ISTIMEAXIS" nelem="1" type="int"><value index="0" type="primitive">      0</value>
</attribute>
<attribute name="TOUCHEDISTIMEAXIS" nelem="1" type="byte"><value index="0" type="primitive">      0</value>
</attribute>
<attribute name="RANGEMARGIN" nelem="1" type="double"><value index="0" type="primitive"> 2.5000000000000E-001</value>
</attribute>
<attribute name="TOUCHEDRANGEMARGIN" nelem="1" type="byte"><value index="0" type="primitive">      0</value>
</attribute>
<attribute name="BOUNDSCALING" nelem="1" type="byte"><value index="0" type="primitive">      0</value>
</attribute>
<attribute name="BOUNDFLOATING" nelem="1" type="byte"><value index="0" type="primitive">      0</value>
</attribute>
<attribute name="MINFLOATRANGE" nelem="1" type="double"><value index="0" type="primitive"> 0.0000000000000E+000</value>
</attribute>
<attribute name="MAXFLOATRANGE" nelem="1" type="double"><value index="0" type="primitive"> 0.0000000000000E+000</value>
</attribute>
<attribute name="MINBOUNDRANGE" nelem="1" type="double"><value index="0" type="primitive"> 0.0000000000000E+000</value>
</attribute>
<attribute name="TOUCHEDMINBOUNDRANGE" nelem="1" type="byte"><value index="0" type="primitive">      0</value>
</attribute>
<attribute name="MAXBOUNDRANGE" nelem="1" type="double"><value index="0" type="primitive"> 0.0000000000000E+000</value>
</attribute>
<attribute name="TOUCHEDMAXBOUNDRANGE" nelem="1" type="byte"><value index="0" type="primitive">      0</value>
</attribute>
<attribute name="MINFIXEDRANGE" nelem="1" type="double"><value index="0" type="primitive"> 4.6214806200040E+003</value>
</attribute>
<attribute name="TOUCHEDMINFIXEDRANGE" nelem="1" type="byte"><value index="0" type="primitive">      0</value>
</attribute>
<attribute name="MAXFIXEDRANGE" nelem="1" type="double"><value index="0" type="primitive"> 2.3053634883061E+006</value>
</attribute>
<attribute name="TOUCHEDMAXFIXEDRANGE" nelem="1" type="byte"><value index="0" type="primitive">      0</value>
</attribute>
<attribute name="FLOATINGSPAN" nelem="1" type="double"><value index="0" type="primitive"> 2.0000000000000E+001</value>
</attribute>
<attribute name="FLOATINGCENTER" nelem="1" type="int"><value index="0" type="primitive">      0</value>
</attribute>
<attribute name="MAJORTICKEVERY" nelem="1" type="double"><value index="0" type="primitive"> 5.0000000000000E-001</value>
</attribute>
<attribute name="MINORTICKEVERY" nelem="1" type="double"><value index="0" type="primitive"> 1.0000000000000E+000</value>
</attribute>
<attribute name="MAJORTICKUNITS" nelem="1" type="int"><value index="0" type="primitive">      0</value>
</attribute>
<attribute name="MINORTICKUNITS" nelem="1" type="int"><value index="0" type="primitive">      2</value>
</attribute>
<attribute name="MAJORTICKAUTO" nelem="1" type="int"><value index="0" type="primitive">      1</value>
</attribute>
<attribute name="MINORTICKAUTO" nelem="1" type="int"><value index="0" type="primitive">      1</value>
</attribute>
<attribute name="FIRSTTICKAUTO" nelem="1" type="int"><value index="0" type="primitive">      1</value>
</attribute>
<attribute name="NUMMAJORTICKS" nelem="1" type="long64"><value index="0" type="primitive">                     5</value>
</attribute>
<attribute name="NUMMINORTICKS" nelem="1" type="long64"><value index="0" type="primitive">                     4</value>
</attribute>
<attribute name="FIRSTTICKAT" nelem="1" type="double"><value index="0" type="primitive"> 0.0000000000000E+000</value>
</attribute>
<attribute name="FIRSTTICKUNITS" nelem="1" type="int"><value index="0" type="primitive">      0</value>
</attribute>
<attribute name="TICKSTYLE" nelem="1" type="int"><value index="0" type="primitive">      0</value>
</attribute>
<attribute name="BOTTOMPLACEMENT" nelem="1" type="int"><value index="0" type="primitive">      1</value>
</attribute>
<attribute name="TOPPLACEMENT" nelem="1" type="int"><value index="0" type="primitive">      1</value>
</attribute>
<attribute name="MAJORLENGTH" nelem="1" type="long64"><value index="0" type="primitive">                     7</value>
</attribute>
<attribute name="MINORLENGTH" nelem="1" type="long64"><value index="0" type="primitive">                     3</value>
</attribute>
<attribute name="LOGMINORTICKTYPE" nelem="1" type="long"><value index="0" type="primitive">           1</value>
</attribute>
<attribute name="LINEATZERO" nelem="1" type="int"><value index="0" type="primitive">      1</value>
</attribute>
<attribute name="TOUCHEDLINEATZERO" nelem="1" type="byte"><value index="0" type="primitive">      0</value>
</attribute>
<attribute name="SHOWDATE" nelem="1" type="int"><value index="0" type="primitive">      0</value>
</attribute>
<attribute name="DATESTRING1" nelem="1" type="string"><value index="0" type="primitive">DOY: %doy</value>
</attribute>
<attribute name="DATESTRING2" nelem="1" type="string"><value index="0" type="primitive">%year-%mon-%day</value>
</attribute>
<attribute name="DATEFORMAT1" nelem="1" type="int"><value index="0" type="primitive">      0</value>
</attribute>
<attribute name="DATEFORMAT2" nelem="1" type="int"><value index="0" type="primitive">      0</value>
</attribute>
<attribute name="ANNOTATEAXIS" nelem="1" type="int"><value index="0" type="primitive">      1</value>
</attribute>
<attribute name="PLACEANNOTATION" nelem="1" type="int"><value index="0" type="primitive">      0</value>
</attribute>
<attribute name="ANNOTATEMAJORTICKS" nelem="1" type="int"><value index="0" type="primitive">      1</value>
</attribute>
<attribute name="ANNOTATEEVERY" nelem="1" type="double"><value index="0" type="primitive"> 1.0000000000000E+000</value>
</attribute>
<attribute name="ANNOTATEUNITS" nelem="1" type="int"><value index="0" type="primitive">      0</value>
</attribute>
<attribute name="FIRSTANNOTATION" nelem="1" type="double"><value index="0" type="primitive"> 0.0000000000000E+000</value>
</attribute>
<attribute name="FIRSTANNOTATEUNITS" nelem="1" type="int"><value index="0" type="primitive">      0</value>
</attribute>
<attribute name="ANNOTATERANGEMIN" nelem="1" type="int"><value index="0" type="primitive">      0</value>
</attribute>
<attribute name="ANNOTATERANGEMAX" nelem="1" type="int"><value index="0" type="primitive">      0</value>
</attribute>
<attribute name="TOUCHEDANNOTATERANGEMAX" nelem="1" type="byte"><value index="0" type="primitive">      0</value>
</attribute>
<attribute name="ANNOTATESTYLE" nelem="1" type="int"><value index="0" type="primitive">      4</value>
</attribute>
<attribute name="ANNOTATEORIENTATION" nelem="1" type="int"><value index="0" type="primitive">      0</value>
</attribute>
<attribute name="ANNOTATETEXTOBJECT" nelem="1" type="object"><value class="SPD_UI_TEXT" index="0" type="object"><SPD_UI_TEXT>
<attribute name="VALUE" nelem="1" type="string"><value index="0" type="primitive"></value>
</attribute>
<attribute name="FONT" nelem="1" type="int"><value index="0" type="primitive">      2</value>
</attribute>
<attribute name="FORMAT" nelem="1" type="int"><value index="0" type="primitive">      3</value>
</attribute>
<attribute name="COLOR" nelem="3" type="int"><value index="0" type="primitive">      0</value>
<value index="1" type="primitive">      0</value>
<value index="2" type="primitive">      0</value>
</attribute>
<attribute name="SIZE" nelem="1" type="int"><value index="0" type="primitive">     11</value>
</attribute>
<attribute name="THICKNESS" nelem="1" type="int"><value index="0" type="primitive">      1</value>
</attribute>
<attribute name="SHOW" nelem="1" type="int"><value index="0" type="primitive">      1</value>
</attribute>
</SPD_UI_TEXT></value></attribute>
<attribute name="ANNOTATEEXPONENT" nelem="1" type="int"><value index="0" type="primitive">      0</value>
</attribute>
<attribute name="MAJORGRID" nelem="1" type="object"><value class="SPD_UI_LINE_STYLE" index="0" type="object"><SPD_UI_LINE_STYLE>
<attribute name="NAME" nelem="1" type="string"><value index="0" type="primitive">Solid</value>
</attribute>
<attribute name="ID" nelem="1" type="int"><value index="0" type="primitive">      0</value>
</attribute>
<attribute name="SHOW" nelem="1" type="int"><value index="0" type="primitive">      0</value>
</attribute>
<attribute name="COLOR" nelem="3" type="int"><value index="0" type="primitive">      0</value>
<value index="1" type="primitive">      0</value>
<value index="2" type="primitive">      0</value>
</attribute>
<attribute name="THICKNESS" nelem="1" type="int"><value index="0" type="primitive">      1</value>
</attribute>
<attribute name="OPACITY" nelem="1" type="double"><value index="0" type="primitive"> 1.0000000000000E+000</value>
</attribute>
</SPD_UI_LINE_STYLE></value></attribute>
<attribute name="MINORGRID" nelem="1" type="object"><value class="SPD_UI_LINE_STYLE" index="0" type="object"><SPD_UI_LINE_STYLE>
<attribute name="NAME" nelem="1" type="string"><value index="0" type="primitive">Solid</value>
</attribute>
<attribute name="ID" nelem="1" type="int"><value index="0" type="primitive">      0</value>
</attribute>
<attribute name="SHOW" nelem="1" type="int"><value index="0" type="primitive">      0</value>
</attribute>
<attribute name="COLOR" nelem="3" type="int"><value index="0" type="primitive">      0</value>
<value index="1" type="primitive">      0</value>
<value index="2" type="primitive">      0</value>
</attribute>
<attribute name="THICKNESS" nelem="1" type="int"><value index="0" type="primitive">      1</value>
</attribute>
<attribute name="OPACITY" nelem="1" type="double"><value index="0" type="primitive"> 1.0000000000000E+000</value>
</attribute>
</SPD_UI_LINE_STYLE></value></attribute>
<attribute name="ORIENTATION" nelem="1" type="int"><value index="0" type="primitive">      1</value>
</attribute>
<attribute name="MARGIN" nelem="1" type="long"><value index="0" type="primitive">           5</value>
</attribute>
<attribute name="SHOWLABELS" nelem="1" type="byte"><value index="0" type="primitive">      1</value>
</attribute>
<attribute name="LABELS" nelem="1" type="object"><value class="IDL_CONTAINER" contained_type="SPD_UI_TEXT SPD_UI_TEXT SPD_UI_TEXT SPD_UI_TEXT SPD_UI_TEXT SPD_UI_TEXT SPD_UI_TEXT SPD_UI_TEXT SPD_UI_TEXT" container_count="9" index="0" type="object"><value class="SPD_UI_TEXT" index="0" type="object"><SPD_UI_TEXT>
<attribute name="VALUE" nelem="1" type="string"><value index="0" type="primitive"> 1</value>
</attribute>
<attribute name="FONT" nelem="1" type="int"><value index="0" type="primitive">      2</value>
</attribute>
<attribute name="FORMAT" nelem="1" type="int"><value index="0" type="primitive">      3</value>
</attribute>
<attribute name="COLOR" nelem="3" type="int"><value index="0" type="primitive">      0</value>
<value index="1" type="primitive">      0</value>
<value index="2" type="primitive">    255</value>
</attribute>
<attribute name="SIZE" nelem="1" type="int"><value index="0" type="primitive">     11</value>
</attribute>
<attribute name="THICKNESS" nelem="1" type="int"><value index="0" type="primitive">      1</value>
</attribute>
<attribute name="SHOW" nelem="1" type="int"><value index="0" type="primitive">      1</value>
</attribute>
</SPD_UI_TEXT></value>
<value class="SPD_UI_TEXT" index="1" type="object"><SPD_UI_TEXT>
<attribute name="VALUE" nelem="1" type="string"><value index="0" type="primitive"> 2</value>
</attribute>
<attribute name="FONT" nelem="1" type="int"><value index="0" type="primitive">      2</value>
</attribute>
<attribute name="FORMAT" nelem="1" type="int"><value index="0" type="primitive">      3</value>
</attribute>
<attribute name="COLOR" nelem="3" type="int"><value index="0" type="primitive">      0</value>
<value index="1" type="primitive">    255</value>
<value index="2" type="primitive">      0</value>
</attribute>
<attribute name="SIZE" nelem="1" type="int"><value index="0" type="primitive">     11</value>
</attribute>
<attribute name="THICKNESS" nelem="1" type="int"><value index="0" type="primitive">      1</value>
</attribute>
<attribute name="SHOW" nelem="1" type="int"><value index="0" type="primitive">      1</value>
</attribute>
</SPD_UI_TEXT></value>
<value class="SPD_UI_TEXT" index="2" type="object"><SPD_UI_TEXT>
<attribute name="VALUE" nelem="1" type="string"><value index="0" type="primitive"> 3</value>
</attribute>
<attribute name="FONT" nelem="1" type="int"><value index="0" type="primitive">      2</value>
</attribute>
<attribute name="FORMAT" nelem="1" type="int"><value index="0" type="primitive">      3</value>
</attribute>
<attribute name="COLOR" nelem="3" type="int"><value index="0" type="primitive">    255</value>
<value index="1" type="primitive">      0</value>
<value index="2" type="primitive">      0</value>
</attribute>
<attribute name="SIZE" nelem="1" type="int"><value index="0" type="primitive">     11</value>
</attribute>
<attribute name="THICKNESS" nelem="1" type="int"><value index="0" type="primitive">      1</value>
</attribute>
<attribute name="SHOW" nelem="1" type="int"><value index="0" type="primitive">      1</value>
</attribute>
</SPD_UI_TEXT></value>
<value class="SPD_UI_TEXT" index="3" type="object"><SPD_UI_TEXT>
<attribute name="VALUE" nelem="1" type="string"><value index="0" type="primitive"> 4</value>
</attribute>
<attribute name="FONT" nelem="1" type="int"><value index="0" type="primitive">      2</value>
</attribute>
<attribute name="FORMAT" nelem="1" type="int"><value index="0" type="primitive">      3</value>
</attribute>
<attribute name="COLOR" nelem="3" type="int"><value index="0" type="primitive">      0</value>
<value index="1" type="primitive">      0</value>
<value index="2" type="primitive">      0</value>
</attribute>
<attribute name="SIZE" nelem="1" type="int"><value index="0" type="primitive">     11</value>
</attribute>
<attribute name="THICKNESS" nelem="1" type="int"><value index="0" type="primitive">      1</value>
</attribute>
<attribute name="SHOW" nelem="1" type="int"><value index="0" type="primitive">      1</value>
</attribute>
</SPD_UI_TEXT></value>
<value class="SPD_UI_TEXT" index="4" type="object"><SPD_UI_TEXT>
<attribute name="VALUE" nelem="1" type="string"><value index="0" type="primitive"> 5</value>
</attribute>
<attribute name="FONT" nelem="1" type="int"><value index="0" type="primitive">      2</value>
</attribute>
<attribute name="FORMAT" nelem="1" type="int"><value index="0" type="primitive">      3</value>
</attribute>
<attribute name="COLOR" nelem="3" type="int"><value index="0" type="primitive">    255</value>
<value index="1" type="primitive">    255</value>
<value index="2" type="primitive">      0</value>
</attribute>
<attribute name="SIZE" nelem="1" type="int"><value index="0" type="primitive">     11</value>
</attribute>
<attribute name="THICKNESS" nelem="1" type="int"><value index="0" type="primitive">      1</value>
</attribute>
<attribute name="SHOW" nelem="1" type="int"><value index="0" type="primitive">      1</value>
</attribute>
</SPD_UI_TEXT></value>
<value class="SPD_UI_TEXT" index="5" type="object"><SPD_UI_TEXT>
<attribute name="VALUE" nelem="1" type="string"><value index="0" type="primitive"> 6</value>
</attribute>
<attribute name="FONT" nelem="1" type="int"><value index="0" type="primitive">      2</value>
</attribute>
<attribute name="FORMAT" nelem="1" type="int"><value index="0" type="primitive">      3</value>
</attribute>
<attribute name="COLOR" nelem="3" type="int"><value index="0" type="primitive">    255</value>
<value index="1" type="primitive">      0</value>
<value index="2" type="primitive">    255</value>
</attribute>
<attribute name="SIZE" nelem="1" type="int"><value index="0" type="primitive">     11</value>
</attribute>
<attribute name="THICKNESS" nelem="1" type="int"><value index="0" type="primitive">      1</value>
</attribute>
<attribute name="SHOW" nelem="1" type="int"><value index="0" type="primitive">      1</value>
</attribute>
</SPD_UI_TEXT></value>
<value class="SPD_UI_TEXT" index="6" type="object"><SPD_UI_TEXT>
<attribute name="VALUE" nelem="1" type="string"><value index="0" type="primitive"> 7</value>
</attribute>
<attribute name="FONT" nelem="1" type="int"><value index="0" type="primitive">      2</value>
</attribute>
<attribute name="FORMAT" nelem="1" type="int"><value index="0" type="primitive">      3</value>
</attribute>
<attribute name="COLOR" nelem="3" type="int"><value index="0" type="primitive">      0</value>
<value index="1" type="primitive">    255</value>
<value index="2" type="primitive">    255</value>
</attribute>
<attribute name="SIZE" nelem="1" type="int"><value index="0" type="primitive">     11</value>
</attribute>
<attribute name="THICKNESS" nelem="1" type="int"><value index="0" type="primitive">      1</value>
</attribute>
<attribute name="SHOW" nelem="1" type="int"><value index="0" type="primitive">      1</value>
</attribute>
</SPD_UI_TEXT></value>
<value class="SPD_UI_TEXT" index="7" type="object"><SPD_UI_TEXT>
<attribute name="VALUE" nelem="1" type="string"><value index="0" type="primitive"> 8</value>
</attribute>
<attribute name="FONT" nelem="1" type="int"><value index="0" type="primitive">      2</value>
</attribute>
<attribute name="FORMAT" nelem="1" type="int"><value index="0" type="primitive">      3</value>
</attribute>
<attribute name="COLOR" nelem="3" type="int"><value index="0" type="primitive">      0</value>
<value index="1" type="primitive">    127</value>
<value index="2" type="primitive">    127</value>
</attribute>
<attribute name="SIZE" nelem="1" type="int"><value index="0" type="primitive">     11</value>
</attribute>
<attribute name="THICKNESS" nelem="1" type="int"><value index="0" type="primitive">      1</value>
</attribute>
<attribute name="SHOW" nelem="1" type="int"><value index="0" type="primitive">      1</value>
</attribute>
</SPD_UI_TEXT></value>
<value class="SPD_UI_TEXT" index="8" type="object"><SPD_UI_TEXT>
<attribute name="VALUE" nelem="1" type="string"><value index="0" type="primitive"> 9</value>
</attribute>
<attribute name="FONT" nelem="1" type="int"><value index="0" type="primitive">      2</value>
</attribute>
<attribute name="FORMAT" nelem="1" type="int"><value index="0" type="primitive">      3</value>
</attribute>
<attribute name="COLOR" nelem="3" type="int"><value index="0" type="primitive">    127</value>
<value index="1" type="primitive">    127</value>
<value index="2" type="primitive">      0</value>
</attribute>
[truncated: 25,209 more chars]
