# Supplementary material for: The Space Physics Environment Data Analysis System (SPEDAS)
Source: Space Sci Rev. 2019 Jan 22;215(1):9. doi: 10.1007/s11214-018-0576-4 (PMC6380193; doi:10.1007/s11214-018-0576-4)
Supplement: Supplementary file 6 — Figure04.tgt is a GUI template that changes the background color of the plot (to ciel), and inserts a title to it (“MY FIRST OVERVIEW PLOT”). The changes take effect on any subsequent plots. If the user zooms into their first plot created by the GUI document, the next plot (Page 2) will be affected by this template. Zoom in to earlier plot to experience these effects. This template was saved by the user and is intended to provide a desired “look and feel” to a plot so the user need not make these changes from scratch every time. (TGT 32 kB) [file 11214_2018_576_MOESM6_ESM.tgt]

<?xml version="1.0" encoding="UTF-8" standalone="no" ?><body>


<SPD_UI_TEMPLATE>
<attribute name="PAGE" nelem="1" type="object"><value class="SPD_UI_PAGE_SETTINGS" index="0" type="object"><SPD_UI_PAGE_SETTINGS>
<attribute name="TITLE" nelem="1" type="object"><value class="SPD_UI_TEXT" index="0" type="object"><SPD_UI_TEXT>
<attribute name="VALUE" nelem="1" type="string"><value index="0" type="primitive">MY FIRST OVERVIEW PLOT</value>
</attribute>
<attribute name="FONT" nelem="1" type="int"><value index="0" type="primitive">      2</value>
</attribute>
<attribute name="FORMAT" nelem="1" type="int"><value index="0" type="primitive">      3</value>
</attribute>
<attribute name="COLOR" nelem="3" type="int"><value index="0" type="primitive">      0</value>
<value index="1" type="primitive">      0</value>
<value index="2" type="primitive">      0</value>
</attribute>
<attribute name="SIZE" nelem="1" type="int"><value index="0" type="primitive">     12</value>
</attribute>
<attribute name="THICKNESS" nelem="1" type="int"><value index="0" type="primitive">      1</value>
</attribute>
<attribute name="SHOW" nelem="1" type="int"><value index="0" type="primitive">      1</value>
</attribute>
</SPD_UI_TEXT></value></attribute>
<attribute name="LABELS" nelem="1" type="object"><value class="SPD_UI_TEXT" index="0" type="object"><SPD_UI_TEXT>
<attribute name="VALUE" nelem="1" type="string"><value index="0" type="primitive"></value>
</attribute>
<attribute name="FONT" nelem="1" type="int"><value index="0" type="primitive">      2</value>
</attribute>
<attribute name="FORMAT" nelem="1" type="int"><value index="0" type="primitive">      3</value>
</attribute>
<attribute name="COLOR" nelem="3" type="int"><value index="0" type="primitive">      0</value>
<value index="1" type="primitive">      0</value>
<value index="2" type="primitive">      0</value>
</attribute>
<attribute name="SIZE" nelem="1" type="int"><value index="0" type="primitive">     12</value>
</attribute>
<attribute name="THICKNESS" nelem="1" type="int"><value index="0" type="primitive">      1</value>
</attribute>
<attribute name="SHOW" nelem="1" type="int"><value index="0" type="primitive">      1</value>
</attribute>
</SPD_UI_TEXT></value></attribute>
<attribute name="VARIABLES" nelem="1" type="object"><value class="SPD_UI_TEXT" index="0" type="object"><SPD_UI_TEXT>
<attribute name="VALUE" nelem="1" type="string"><value index="0" type="primitive"></value>
</attribute>
<attribute name="FONT" nelem="1" type="int"><value index="0" type="primitive">      2</value>
</attribute>
<attribute name="FORMAT" nelem="1" type="int"><value index="0" type="primitive">      3</value>
</attribute>
<attribute name="COLOR" nelem="3" type="int"><value index="0" type="primitive">      0</value>
<value index="1" type="primitive">      0</value>
<value index="2" type="primitive">      0</value>
</attribute>
<attribute name="SIZE" nelem="1" type="int"><value index="0" type="primitive">      8</value>
</attribute>
<attribute name="THICKNESS" nelem="1" type="int"><value index="0" type="primitive">      1</value>
</attribute>
<attribute name="SHOW" nelem="1" type="int"><value index="0" type="primitive">      1</value>
</attribute>
</SPD_UI_TEXT></value></attribute>
<attribute name="FOOTER" nelem="1" type="object"><value class="SPD_UI_TEXT" index="0" type="object"><SPD_UI_TEXT>
<attribute name="VALUE" nelem="1" type="string"><value index="0" type="primitive"></value>
</attribute>
<attribute name="FONT" nelem="1" type="int"><value index="0" type="primitive">      2</value>
</attribute>
<attribute name="FORMAT" nelem="1" type="int"><value index="0" type="primitive">      3</value>
</attribute>
<attribute name="COLOR" nelem="3" type="int"><value index="0" type="primitive">      0</value>
<value index="1" type="primitive">      0</value>
<value index="2" type="primitive">      0</value>
</attribute>
<attribute name="SIZE" nelem="1" type="int"><value index="0" type="primitive">     12</value>
</attribute>
<attribute name="THICKNESS" nelem="1" type="int"><value index="0" type="primitive">      1</value>
</attribute>
<attribute name="SHOW" nelem="1" type="int"><value index="0" type="primitive">      1</value>
</attribute>
</SPD_UI_TEXT></value></attribute>
<attribute name="MARKER" nelem="1" type="object"><value class="SPD_UI_TEXT" index="0" type="object"><SPD_UI_TEXT>
<attribute name="VALUE" nelem="1" type="string"><value index="0" type="primitive"></value>
</attribute>
<attribute name="FONT" nelem="1" type="int"><value index="0" type="primitive">      2</value>
</attribute>
<attribute name="FORMAT" nelem="1" type="int"><value index="0" type="primitive">      3</value>
</attribute>
<attribute name="COLOR" nelem="3" type="int"><value index="0" type="primitive">      0</value>
<value index="1" type="primitive">      0</value>
<value index="2" type="primitive">      0</value>
</attribute>
<attribute name="SIZE" nelem="1" type="int"><value index="0" type="primitive">     12</value>
</attribute>
<attribute name="THICKNESS" nelem="1" type="int"><value index="0" type="primitive">      1</value>
</attribute>
<attribute name="SHOW" nelem="1" type="int"><value index="0" type="primitive">      1</value>
</attribute>
</SPD_UI_TEXT></value></attribute>
<attribute name="TOKEN" nelem="1" type="int"><value index="0" type="primitive">      0</value>
</attribute>
<attribute name="IFOOTERTOKEN" nelem="1" type="int"><value index="0" type="primitive">      0</value>
</attribute>
<attribute name="DEFMARKERTITLE" nelem="1" type="string"><value index="0" type="primitive"></value>
</attribute>
<attribute name="MAINTAINREAD" nelem="1" type="int"><value index="0" type="primitive">      1</value>
</attribute>
<attribute name="SHOWTRACENAMES" nelem="1" type="int"><value index="0" type="primitive">      0</value>
</attribute>
<attribute name="XPANELSPACING" nelem="1" type="int"><value index="0" type="primitive">    130</value>
</attribute>
<attribute name="HEIGHTPROP" nelem="1" type="int"><value index="0" type="primitive">      1</value>
</attribute>
<attribute name="GUTTERWIDTH" nelem="1" type="int"><value index="0" type="primitive">     50</value>
</attribute>
<attribute name="DISPLAYONSCREEN" nelem="1" type="int"><value index="0" type="primitive">      1</value>
</attribute>
<attribute name="ALTTOPBOTTOM" nelem="1" type="int"><value index="0" type="primitive">      0</value>
</attribute>
<attribute name="OFFSETFIRSTPAGE" nelem="1" type="int"><value index="0" type="primitive">      0</value>
</attribute>
<attribute name="ORIENTATION" nelem="1" type="int"><value index="0" type="primitive">      0</value>
</attribute>
<attribute name="BACKGROUNDCOLOR" nelem="3" type="int"><value index="0" type="primitive">    224</value>
<value index="1" type="primitive">    255</value>
<value index="2" type="primitive">    255</value>
</attribute>
<attribute name="LEFTPRINTMARGIN" nelem="1" type="float"><value index="0" type="primitive"> 2.000000E+000</value>
</attribute>
<attribute name="RIGHTPRINTMARGIN" nelem="1" type="float"><value index="0" type="primitive"> 1.000000E+000</value>
</attribute>
<attribute name="TOPPRINTMARGIN" nelem="1" type="float"><value index="0" type="primitive"> 1.000000E+000</value>
</attribute>
<attribute name="BOTTOMPRINTMARGIN" nelem="1" type="float"><value index="0" type="primitive"> 1.000000E+000</value>
</attribute>
<attribute name="CANVASSIZE" nelem="2" type="double"><value index="0" type="primitive"> 8.5000000000000E+000</value>
<value index="1" type="primitive"> 1.1000000000000E+001</value>
</attribute>
<attribute name="OVERLAPMAJORTICKS" nelem="1" type="int"><value index="0" type="primitive">      0</value>
</attribute>
<attribute name="SHOWVALUES" nelem="1" type="int"><value index="0" type="primitive">      0</value>
</attribute>
<attribute name="CLOSERTHANVALUE" nelem="1" type="int"><value index="0" type="primitive">      0</value>
</attribute>
<attribute name="CLOSERTHANUNITS" nelem="1" type="int"><value index="0" type="primitive">      0</value>
</attribute>
<attribute name="USESAMEYRANGE" nelem="1" type="int"><value index="0" type="primitive">      1</value>
</attribute>
<attribute name="NUMMAJORTICKS" nelem="1" type="int"><value index="0" type="primitive">      5</value>
</attribute>
<attribute name="NUMMINORTICKS" nelem="1" type="int"><value index="0" type="primitive">     12</value>
</attribute>
<attribute name="SKIPBLANKS" nelem="1" type="int"><value index="0" type="primitive">      0</value>
</attribute>
<attribute name="PARENTLOCKED" nelem="1" type="int"><value index="0" type="primitive">      0</value>
</attribute>
<attribute name="LOCKEDYPANELSPACING" nelem="1" type="int"><value index="0" type="primitive">      5</value>
</attribute>
<attribute name="UNLOCKEDYPANELSPACING" nelem="1" type="int"><value index="0" type="primitive">     60</value>
</attribute>
</SPD_UI_PAGE_SETTINGS></value></attribute>
<attribute name="LEGEND" nelem="1" type="object"><value class="NULLOBJ" index="0" type="object"/></attribute>
<attribute name="PANEL" nelem="1" type="object"><value class="NULLOBJ" index="0" type="object"/></attribute>
<attribute name="X_AXIS" nelem="1" type="object"><value class="SPD_UI_AXIS_SETTINGS" index="0" type="object"><SPD_UI_AXIS_SETTINGS>
<attribute name="RANGEOPTION" nelem="1" type="int"><value index="0" type="primitive">      2</value>
</attribute>
<attribute name="TOUCHEDRANGEOPTION" nelem="1" type="byte"><value index="0" type="primitive">      1</value>
</attribute>
<attribute name="SCALING" nelem="1" type="int"><value index="0" type="primitive">      0</value>
</attribute>
<attribute name="TOUCHEDSCALING" nelem="1" type="byte"><value index="0" type="primitive">      0</value>
</attribute>
<attribute name="EQUALXYSCALING" nelem="1" type="byte"><value index="0" type="primitive">      0</value>
</attribute>
<attribute name="ISTIMEAXIS" nelem="1" type="int"><value index="0" type="primitive">      1</value>
</attribute>
<attribute name="TOUCHEDISTIMEAXIS" nelem="1" type="byte"><value index="0" type="primitive">      0</value>
</attribute>
<attribute name="RANGEMARGIN" nelem="1" type="double"><value index="0" type="primitive"> 0.0000000000000E+000</value>
</attribute>
<attribute name="TOUCHEDRANGEMARGIN" nelem="1" type="byte"><value index="0" type="primitive">      0</value>
</attribute>
<attribute name="BOUNDSCALING" nelem="1" type="byte"><value index="0" type="primitive">      0</value>
</attribute>
<attribute name="BOUNDFLOATING" nelem="1" type="byte"><value index="0" type="primitive">      0</value>
</attribute>
<attribute name="MINFLOATRANGE" nelem="1" type="double"><value index="0" type="primitive"> 0.0000000000000E+000</value>
</attribute>
<attribute name="MAXFLOATRANGE" nelem="1" type="double"><value index="0" type="primitive"> 0.0000000000000E+000</value>
</attribute>
<attribute name="MINBOUNDRANGE" nelem="1" type="double"><value index="0" type="primitive"> 0.0000000000000E+000</value>
</attribute>
<attribute name="TOUCHEDMINBOUNDRANGE" nelem="1" type="byte"><value index="0" type="primitive">      0</value>
</attribute>
<attribute name="MAXBOUNDRANGE" nelem="1" type="double"><value index="0" type="primitive"> 0.0000000000000E+000</value>
</attribute>
<attribute name="TOUCHEDMAXBOUNDRANGE" nelem="1" type="byte"><value index="0" type="primitive">      0</value>
</attribute>
<attribute name="MINFIXEDRANGE" nelem="1" type="double"><value index="0" type="primitive"> 1.5019848000000E+009</value>
</attribute>
<attribute name="TOUCHEDMINFIXEDRANGE" nelem="1" type="byte"><value index="0" type="primitive">      1</value>
</attribute>
<attribute name="MAXFIXEDRANGE" nelem="1" type="double"><value index="0" type="primitive"> 1.5019992000000E+009</value>
</attribute>
<attribute name="TOUCHEDMAXFIXEDRANGE" nelem="1" type="byte"><value index="0" type="primitive">      1</value>
</attribute>
<attribute name="FLOATINGSPAN" nelem="1" type="double"><value index="0" type="primitive"> 2.0000000000000E+001</value>
</attribute>
<attribute name="FLOATINGCENTER" nelem="1" type="int"><value index="0" type="primitive">      0</value>
</attribute>
<attribute name="MAJORTICKEVERY" nelem="1" type="double"><value index="0" type="primitive"> 1.0000000000000E+000</value>
</attribute>
<attribute name="MINORTICKEVERY" nelem="1" type="double"><value index="0" type="primitive"> 1.0000000000000E+000</value>
</attribute>
<attribute name="MAJORTICKUNITS" nelem="1" type="int"><value index="0" type="primitive">      2</value>
</attribute>
<attribute name="MINORTICKUNITS" nelem="1" type="int"><value index="0" type="primitive">      2</value>
</attribute>
<attribute name="MAJORTICKAUTO" nelem="1" type="int"><value index="0" type="primitive">      1</value>
</attribute>
<attribute name="MINORTICKAUTO" nelem="1" type="int"><value index="0" type="primitive">      1</value>
</attribute>
<attribute name="FIRSTTICKAUTO" nelem="1" type="int"><value index="0" type="primitive">      1</value>
</attribute>
<attribute name="NUMMAJORTICKS" nelem="1" type="long64"><value index="0" type="primitive">                     5</value>
</attribute>
<attribute name="NUMMINORTICKS" nelem="1" type="long64"><value index="0" type="primitive">                     5</value>
</attribute>
<attribute name="FIRSTTICKAT" nelem="1" type="double"><value index="0" type="primitive"> 1.5019776000000E+009</value>
</attribute>
<attribute name="FIRSTTICKUNITS" nelem="1" type="int"><value index="0" type="primitive">      0</value>
</attribute>
<attribute name="TICKSTYLE" nelem="1" type="int"><value index="0" type="primitive">      0</value>
</attribute>
<attribute name="BOTTOMPLACEMENT" nelem="1" type="int"><value index="0" type="primitive">      1</value>
</attribute>
<attribute name="TOPPLACEMENT" nelem="1" type="int"><value index="0" type="primitive">      1</value>
</attribute>
<attribute name="MAJORLENGTH" nelem="1" type="long64"><value index="0" type="primitive">                     7</value>
</attribute>
<attribute name="MINORLENGTH" nelem="1" type="long64"><value index="0" type="primitive">                     3</value>
</attribute>
<attribute name="LOGMINORTICKTYPE" nelem="1" type="long"><value index="0" type="primitive">           1</value>
</attribute>
<attribute name="LINEATZERO" nelem="1" type="int"><value index="0" type="primitive">      0</value>
</attribute>
<attribute name="TOUCHEDLINEATZERO" nelem="1" type="byte"><value index="0" type="primitive">      0</value>
</attribute>
<attribute name="SHOWDATE" nelem="1" type="int"><value index="0" type="primitive">      1</value>
</attribute>
<attribute name="DATESTRING1" nelem="1" type="string"><value index="0" type="primitive">%date</value>
</attribute>
<attribute name="DATESTRING2" nelem="1" type="string"><value index="0" type="primitive">%time</value>
</attribute>
<attribute name="DATEFORMAT1" nelem="1" type="int"><value index="0" type="primitive">      0</value>
</attribute>
<attribute name="DATEFORMAT2" nelem="1" type="int"><value index="0" type="primitive">      0</value>
</attribute>
<attribute name="ANNOTATEAXIS" nelem="1" type="int"><value index="0" type="primitive">      1</value>
</attribute>
<attribute name="PLACEANNOTATION" nelem="1" type="int"><value index="0" type="primitive">      0</value>
</attribute>
<attribute name="ANNOTATEMAJORTICKS" nelem="1" type="int"><value index="0" type="primitive">      1</value>
</attribute>
<attribute name="ANNOTATEEVERY" nelem="1" type="double"><value index="0" type="primitive"> 1.0000000000000E+000</value>
</attribute>
<attribute name="ANNOTATEUNITS" nelem="1" type="int"><value index="0" type="primitive">      2</value>
</attribute>
<attribute name="FIRSTANNOTATION" nelem="1" type="double"><value index="0" type="primitive"> 0.0000000000000E+000</value>
</attribute>
<attribute name="FIRSTANNOTATEUNITS" nelem="1" type="int"><value index="0" type="primitive">      0</value>
</attribute>
<attribute name="ANNOTATERANGEMIN" nelem="1" type="int"><value index="0" type="primitive">      0</value>
</attribute>
<attribute name="ANNOTATERANGEMAX" nelem="1" type="int"><value index="0" type="primitive">      0</value>
</attribute>
<attribute name="TOUCHEDANNOTATERANGEMAX" nelem="1" type="byte"><value index="0" type="primitive">      0</value>
</attribute>
<attribute name="ANNOTATESTYLE" nelem="1" type="int"><value index="0" type="primitive">      5</value>
</attribute>
<attribute name="ANNOTATEORIENTATION" nelem="1" type="int"><value index="0" type="primitive">      0</value>
</attribute>
<attribute name="ANNOTATETEXTOBJECT" nelem="1" type="object"><value class="SPD_UI_TEXT" index="0" type="object"><SPD_UI_TEXT>
<attribute name="VALUE" nelem="1" type="string"><value index="0" type="primitive"></value>
</attribute>
<attribute name="FONT" nelem="1" type="int"><value index="0" type="primitive">      2</value>
</attribute>
<attribute name="FORMAT" nelem="1" type="int"><value index="0" type="primitive">      3</value>
</attribute>
<attribute name="COLOR" nelem="3" type="int"><value index="0" type="primitive">      0</value>
<value index="1" type="primitive">      0</value>
<value index="2" type="primitive">      0</value>
</attribute>
<attribute name="SIZE" nelem="1" type="int"><value index="0" type="primitive">     11</value>
</attribute>
<attribute name="THICKNESS" nelem="1" type="int"><value index="0" type="primitive">      1</value>
</attribute>
<attribute name="SHOW" nelem="1" type="int"><value index="0" type="primitive">      1</value>
</attribute>
</SPD_UI_TEXT></value></attribute>
<attribute name="ANNOTATEEXPONENT" nelem="1" type="int"><value index="0" type="primitive">      0</value>
</attribute>
<attribute name="MAJORGRID" nelem="1" type="object"><value class="SPD_UI_LINE_STYLE" index="0" type="object"><SPD_UI_LINE_STYLE>
<attribute name="NAME" nelem="1" type="string"><value index="0" type="primitive">Solid</value>
</attribute>
<attribute name="ID" nelem="1" type="int"><value index="0" type="primitive">      0</value>
</attribute>
<attribute name="SHOW" nelem="1" type="int"><value index="0" type="primitive">      0</value>
</attribute>
<attribute name="COLOR" nelem="3" type="int"><value index="0" type="primitive">      0</value>
<value index="1" type="primitive">      0</value>
<value index="2" type="primitive">      0</value>
</attribute>
<attribute name="THICKNESS" nelem="1" type="int"><value index="0" type="primitive">      1</value>
</attribute>
<attribute name="OPACITY" nelem="1" type="double"><value index="0" type="primitive"> 1.0000000000000E+000</value>
</attribute>
</SPD_UI_LINE_STYLE></value></attribute>
<attribute name="MINORGRID" nelem="1" type="object"><value class="SPD_UI_LINE_STYLE" index="0" type="object"><SPD_UI_LINE_STYLE>
<attribute name="NAME" nelem="1" type="string"><value index="0" type="primitive">Solid</value>
</attribute>
<attribute name="ID" nelem="1" type="int"><value index="0" type="primitive">      0</value>
</attribute>
<attribute name="SHOW" nelem="1" type="int"><value index="0" type="primitive">      0</value>
</attribute>
<attribute name="COLOR" nelem="3" type="int"><value index="0" type="primitive">      0</value>
<value index="1" type="primitive">      0</value>
<value index="2" type="primitive">      0</value>
</attribute>
<attribute name="THICKNESS" nelem="1" type="int"><value index="0" type="primitive">      1</value>
</attribute>
<attribute name="OPACITY" nelem="1" type="double"><value index="0" type="primitive"> 1.0000000000000E+000</value>
</attribute>
</SPD_UI_LINE_STYLE></value></attribute>
<attribute name="ORIENTATION" nelem="1" type="int"><value index="0" type="primitive">      0</value>
</attribute>
<attribute name="MARGIN" nelem="1" type="long"><value index="0" type="primitive">          15</value>
</attribute>
<attribute name="SHOWLABELS" nelem="1" type="byte"><value index="0" type="primitive">      1</value>
</attribute>
<attribute name="LABELS" nelem="1" type="object"><value class="IDL_CONTAINER" contained_type="SPD_UI_TEXT SPD_UI_TEXT SPD_UI_TEXT SPD_UI_TEXT SPD_UI_TEXT SPD_UI_TEXT SPD_UI_TEXT SPD_UI_TEXT SPD_UI_TEXT" container_count="9" index="0" type="object"><value class="SPD_UI_TEXT" index="0" type="object"><SPD_UI_TEXT>
<attribute name="VALUE" nelem="1" type="string"><value index="0" type="primitive"></value>
</attribute>
<attribute name="FONT" nelem="1" type="int"><value index="0" type="primitive">      2</value>
</attribute>
<attribute name="FORMAT" nelem="1" type="int"><value index="0" type="primitive">      3</value>
</attribute>
<attribute name="COLOR" nelem="3" type="int"><value index="0" type="primitive">      0</value>
<value index="1" type="primitive">      0</value>
<value index="2" type="primitive">      0</value>
</attribute>
<attribute name="SIZE" nelem="1" type="int"><value index="0" type="primitive">     11</value>
</attribute>
<attribute name="THICKNESS" nelem="1" type="int"><value index="0" type="primitive">      1</value>
</attribute>
<attribute name="SHOW" nelem="1" type="int"><value index="0" type="primitive">      0</value>
</attribute>
</SPD_UI_TEXT></value>
<value class="SPD_UI_TEXT" index="1" type="object"><SPD_UI_TEXT>
<attribute name="VALUE" nelem="1" type="string"><value index="0" type="primitive"></value>
</attribute>
<attribute name="FONT" nelem="1" type="int"><value index="0" type="primitive">      2</value>
</attribute>
<attribute name="FORMAT" nelem="1" type="int"><value index="0" type="primitive">      3</value>
</attribute>
<attribute name="COLOR" nelem="3" type="int"><value index="0" type="primitive">      0</value>
<value index="1" type="primitive">      0</value>
<value index="2" type="primitive">      0</value>
</attribute>
<attribute name="SIZE" nelem="1" type="int"><value index="0" type="primitive">     11</value>
</attribute>
<attribute name="THICKNESS" nelem="1" type="int"><value index="0" type="primitive">      1</value>
</attribute>
<attribute name="SHOW" nelem="1" type="int"><value index="0" type="primitive">      0</value>
</attribute>
</SPD_UI_TEXT></value>
<value class="SPD_UI_TEXT" index="2" type="object"><SPD_UI_TEXT>
<attribute name="VALUE" nelem="1" type="string"><value index="0" type="primitive"></value>
</attribute>
<attribute name="FONT" nelem="1" type="int"><value index="0" type="primitive">      2</value>
</attribute>
<attribute name="FORMAT" nelem="1" type="int"><value index="0" type="primitive">      3</value>
</attribute>
<attribute name="COLOR" nelem="3" type="int"><value index="0" type="primitive">      0</value>
<value index="1" type="primitive">      0</value>
<value index="2" type="primitive">      0</value>
</attribute>
<attribute name="SIZE" nelem="1" type="int"><value index="0" type="primitive">     11</value>
</attribute>
<attribute name="THICKNESS" nelem="1" type="int"><value index="0" type="primitive">      1</value>
</attribute>
<attribute name="SHOW" nelem="1" type="int"><value index="0" type="primitive">      0</value>
</attribute>
</SPD_UI_TEXT></value>
<value class="SPD_UI_TEXT" index="3" type="object"><SPD_UI_TEXT>
<attribute name="VALUE" nelem="1" type="string"><value index="0" type="primitive"></value>
</attribute>
<attribute name="FONT" nelem="1" type="int"><value index="0" type="primitive">      2</value>
</attribute>
<attribute name="FORMAT" nelem="1" type="int"><value index="0" type="primitive">      3</value>
</attribute>
<attribute name="COLOR" nelem="3" type="int"><value index="0" type="primitive">      0</value>
<value index="1" type="primitive">      0</value>
<value index="2" type="primitive">      0</value>
</attribute>
<attribute name="SIZE" nelem="1" type="int"><value index="0" type="primitive">     11</value>
</attribute>
<attribute name="THICKNESS" nelem="1" type="int"><value index="0" type="primitive">      1</value>
</attribute>
<attribute name="SHOW" nelem="1" type="int"><value index="0" type="primitive">      0</value>
</attribute>
</SPD_UI_TEXT></value>
<value class="SPD_UI_TEXT" index="4" type="object"><SPD_UI_TEXT>
<attribute name="VALUE" nelem="1" type="string"><value index="0" type="primitive"></value>
</attribute>
<attribute name="FONT" nelem="1" type="int"><value index="0" type="primitive">      2</value>
</attribute>
<attribute name="FORMAT" nelem="1" type="int"><value index="0" type="primitive">      3</value>
</attribute>
<attribute name="COLOR" nelem="3" type="int"><value index="0" type="primitive">      0</value>
<value index="1" type="primitive">      0</value>
<value index="2" type="primitive">      0</value>
</attribute>
<attribute name="SIZE" nelem="1" type="int"><value index="0" type="primitive">     11</value>
</attribute>
<attribute name="THICKNESS" nelem="1" type="int"><value index="0" type="primitive">      1</value>
</attribute>
<attribute name="SHOW" nelem="1" type="int"><value index="0" type="primitive">      0</value>
</attribute>
</SPD_UI_TEXT></value>
<value class="SPD_UI_TEXT" index="5" type="object"><SPD_UI_TEXT>
<attribute name="VALUE" nelem="1" type="string"><value index="0" type="primitive"></value>
</attribute>
<attribute name="FONT" nelem="1" type="int"><value index="0" type="primitive">      2</value>
</attribute>
<attribute name="FORMAT" nelem="1" type="int"><value index="0" type="primitive">      3</value>
</attribute>
<attribute name="COLOR" nelem="3" type="int"><value index="0" type="primitive">      0</value>
<value index="1" type="primitive">      0</value>
<value index="2" type="primitive">      0</value>
</attribute>
<attribute name="SIZE" nelem="1" type="int"><value index="0" type="primitive">     11</value>
</attribute>
<attribute name="THICKNESS" nelem="1" type="int"><value index="0" type="primitive">      1</value>
</attribute>
<attribute name="SHOW" nelem="1" type="int"><value index="0" type="primitive">      0</value>
</attribute>
</SPD_UI_TEXT></value>
<value class="SPD_UI_TEXT" index="6" type="object"><SPD_UI_TEXT>
<attribute name="VALUE" nelem="1" type="string"><value index="0" type="primitive"></value>
</attribute>
<attribute name="FONT" nelem="1" type="int"><value index="0" type="primitive">      2</value>
</attribute>
<attribute name="FORMAT" nelem="1" type="int"><value index="0" type="primitive">      3</value>
</attribute>
<attribute name="COLOR" nelem="3" type="int"><value index="0" type="primitive">      0</value>
<value index="1" type="primitive">      0</value>
<value index="2" type="primitive">      0</value>
</attribute>
<attribute name="SIZE" nelem="1" type="int"><value index="0" type="primitive">     11</value>
</attribute>
<attribute name="THICKNESS" nelem="1" type="int"><value index="0" type="primitive">      1</value>
</attribute>
<attribute name="SHOW" nelem="1" type="int"><value index="0" type="primitive">      0</value>
</attribute>
</SPD_UI_TEXT></value>
<value class="SPD_UI_TEXT" index="7" type="object"><SPD_UI_TEXT>
<attribute name="VALUE" nelem="1" type="string"><value index="0" type="primitive"></value>
</attribute>
<attribute name="FONT" nelem="1" type="int"><value index="0" type="primitive">      2</value>
</attribute>
<attribute name="FORMAT" nelem="1" type="int"><value index="0" type="primitive">      3</value>
</attribute>
<attribute name="COLOR" nelem="3" type="int"><value index="0" type="primitive">      0</value>
<value index="1" type="primitive">      0</value>
<value index="2" type="primitive">      0</value>
</attribute>
<attribute name="SIZE" nelem="1" type="int"><value index="0" type="primitive">     11</value>
</attribute>
<attribute name="THICKNESS" nelem="1" type="int"><value index="0" type="primitive">      1</value>
</attribute>
<attribute name="SHOW" nelem="1" type="int"><value index="0" type="primitive">      0</value>
</attribute>
</SPD_UI_TEXT></value>
<value class="SPD_UI_TEXT" index="8" type="object"><SPD_UI_TEXT>
<attribute name="VALUE" nelem="1" type="string"><value index="0" type="primitive"></value>
</attribute>
<attribute name="FONT" nelem="1" type="int"><value index="0" type="primitive">      2</value>
</attribute>
<attribute name="FORMAT" nelem="1" type="int"><value index="0" type="primitive">      3</value>
</attribute>
<attribute name="COLOR" nelem="3" type="int"><value index="0" type="primitive">      0</value>
<value index="1" type="primitive">      0</value>
<value index="2" type="primitive">      0</value>
</attribute>
<attribute name="SIZE" nelem="1" type="int"><value index="0" type="primitive">     11</value>
</attribute>
<attribute name="THICKNESS" nelem="1" type="int"><value index="0" type="primitive">      1</value>
</attribute>
<attribute name="SHOW" nelem="1" type="int"><value index="0" type="primitive">      0</value>
</attribute>
</SPD_UI_TEXT></value>
</value></attribute>
<attribute name="STACKLABELS" nelem="1" type="int"><value index="0" type="primitive">      0</value>
</attribute>
<attribute name="LAZYLABELS" nelem="1" type="int"><value index="0" type="primitive">      1</value>
</attribute>
<attribute name="BLACKLABELS" nelem="1" type="int"><value index="0" type="primitive">      0</value>
</attribute>
<attribute name="AUTOTICKS" nelem="1" type="int"><value index="0" type="primitive">      1</value>
</attribute>
<attribute name="TITLEOBJ" nelem="1" type="object"><value class="SPD_UI_TEXT" index="0" type="object"><SPD_UI_TEXT>
<attribute name="VALUE" nelem="1" type="string"><value index="0" type="primitive"></value>
</attribute>
<attribute name="FONT" nelem="1" type="int"><value index="0" type="primitive">      2</value>
</attribute>
<attribute name="FORMAT" nelem="1" type="int"><value index="0" type="primitive">      3</value>
</attribute>
<attribute name="COLOR" nelem="3" type="int"><value index="0" type="primitive">      0</value>
<value index="1" type="primitive">      0</value>
<value index="2" type="primitive">      0</value>
</attribute>
<attribute name="SIZE" nelem="1" type="int"><value index="0" type="primitive">     11</value>
</attribute>
<attribute name="THICKNESS" nelem="1" type="int"><value index="0" type="primitive">      1</value>
</attribute>
<attribute name="SHOW" nelem="1" type="int"><value index="0" type="primitive">      1</value>
</attribute>
</SPD_UI_TEXT></value></attribute>
<attribute name="SUBTITLEOBJ" nelem="1" type="object"><value class="SPD_UI_TEXT" index="0" type="object"><SPD_UI_TEXT>
<attribute name="VALUE" nelem="1" type="string"><value index="0" type="primitive"></value>
</attribute>
<attribute name="FONT" nelem="1" type="int"><value index="0" type="primitive">      2</value>
</attribute>
<attribute name="FORMAT" nelem="1" type="int"><value index="0" type="primitive">      3</value>
</attribute>
<attribute name="COLOR" nelem="3" type="int"><value index="0" type="primitive">      0</value>
<value index="1" type="primitive">      0</value>
<value index="2" type="primitive">      0</value>
</attribute>
<attribute name="SIZE" nelem="1" type="int"><value index="0" type="primitive">     10</value>
</attribute>
<attribute name="THICKNESS" nelem="1" type="int"><value index="0" type="primitive">      1</value>
</attribute>
<attribute name="SHOW" nelem="1" type="int"><value index="0" type="primitive">      1</value>
</attribute>
</SPD_UI_TEXT></value></attribute>
<attribute name="PLACELABEL" nelem="1" type="int"><value index="0" type="primitive">      0</value>
</attribute>
<attribute name="PLACETITLE" nelem="1" type="int"><value index="0" type="primitive">      0</value>
</attribute>
<attribute name="TITLEORIENTATION" nelem="1" type="int"><value index="0" type="primitive">      0</value>
</attribute>
<attribute name="TITLEMARGIN" nelem="1" type="int"><value index="0" type="primitive">     15</value>
</attribute>
<attribute name="SHOWTITLE" nelem="1" type="byte"><value index="0" type="primitive">      1</value>
</attribute>
<attribute name="LAZYTITLES" nelem="1" type="int"><value index="0" type="primitive">      1</value>
</attribute>
</SPD_UI_AXIS_SETTINGS></value></attribute>
<attribute name="Y_AXIS" nelem="1" type="object"><value class="NULLOBJ" index="0" type="object"/></attribute>
<attribute name="Z_AXIS" nelem="1" type="object"><value class="NULLOBJ" index="0" type="object"/></attribute>
<attribute name="LINE" nelem="1" type="object"><value class="NULLOBJ" index="0" type="object"/></attribute>
<attribute name="VARIABLE" nelem="1" type="object"><value class="NULLOBJ" index="0" type="object"/></attribute>
</SPD_UI_TEMPLATE>
</body>
